# Supplementary material for: Topological turning points across the human lifespan
Source: Nat Commun. 2025 Nov 25;16:10055. doi: 10.1038/s41467-025-65974-8 (PMC12647875; doi:10.1038/s41467-025-65974-8)
Supplement: Supplementary file 4 — Source Data [file 41467_2025_65974_MOESM4_ESM.xlsx]

## Sheet: Figure_1a
Figure 1a
Age	Dataset
0	1
0	1
0	1
0	1
0	1
0	1
0	1
0	1
0	1
0	1
0	1
0	1
0	1
0	1
0	1
0	1
0	1
0	1
0	1
0	1
0	1
0	1
0	1
0	1
0	1
0	1
0	1
0	1
0	1
0	1
0	1
0	1
0	1
0	1
0	1
0	1
0	1
0	1
0	1
0	1
0	1
0	1
0	1
0	1
0	1
0	1
0	1
0	1
0	1
0	1
0	1
0	1
0	1
0	1
0	1
0	1
0	1
0	1
0	1
0	1
0	1
0	1
0	1
0	1
0	1
0	1
0	1
0	1
0	1
0	1
0	1
0	1
0	1
0	1
0	1
0	1
0	1
0	1
0	1
0	1
0	1
0	1
0	1
0	1
0	1
0	1
0	1
0	1
0	1
0	1
0	1
0	1
0	1
0	1
0	1
0	1
0	1
0	1
0	1
0	1
0	1
0	1
0	1
0	1
0	1
0	1
0	1
0	1
0	1
0	1
0	1
0	1
0	1
0	1
0	1
0	1
0	1
0	1
0	1
0	1
0	1
0	1
0	1
0	1
0	1
0	1
0	1
0	1
0	1
0	1
0	1
0	1
0	1
0	1
0	1
0	1
0	1
0	1
0	1
0	1
0	1
0	1
0	1
0	1
0	1
0	1
0	1
0	1
0	1
0	1
0	1
0	1
0	1
0	1
0	1
0	1
0	1
0	1
0	1
0	1
0	1
0	1
0	1
0	1
0	1
0	1
0	1
0	1
0	1
0	1
0	1
0	1
0	1
0	1
0	1
0	1
0	1
0	1
0	1
0	1
0	1
0	1
0	1
0	1
0	1
0	1
0	1
0	1
0	1
0	1
0	1
0	1
0	1
0	1
0	1
0	1
0	1
0	1
0	1
0	1
0	1
0	1
0	1
0	1
0	1
0	1
0	1
0	1
0	1
0	1
0	1
0	1
0	1
0	1
0	1
0	1
0	1
0	1
0	1
0	1
0	1
0	1
0	1
0	1
0	1
0	1
0	1
0	1
0	1
0	1
0	1
0	1
0	1
0	1
0	1
0	1
0	1
0	1
0	1
0	1
0	1
0	1
0	1
0	1
0	1
0	1
0	1
0	1
0	1
0	1
0	1
0	1
0	1
0	1
0	1
0	1
0	1
0	1
0	1
0	1
0	1
0	1
0	1
0	1
0	1
0	1
0	1
0	1
0	1
0	1
0	1
0	1
0	1
0	1
0	1
0	1
0	1
0	1
0	1
0	1
0	1
0	1
0	1
0	1
0	1
0	1
0	1
0	1
0	1
0	1
0	1
0	1
0	1
0	1
0	1
0	1
0	1
0	1
0	1
0	1
0	1
0	1
0	1
0	1
0	1
0	1
0	1
0	1
0	1
0	1
0	1
0	1
0	1
0	1
0	1
0	1
0	1
0	1
0	1
0	1
0	1
0	1
0	1
0	1
0	1
0	1
0	1
0	1
0	1
0	1
0	1
0	1
0	1
0	1
0	1
0	1
0	1
0	1
0	1
0	1
0	1
0	1
0	1
0	1
0	1
0	1
0	1
0	1
0	1
0	1
0	1
0	1
0	1
0	1
0	1
0	1
0	1
0	1
0	1
0	1
0	1
0	1
0	1
0	1
0	1
0	1
0	1
0	1
0	1
0	1
0	1
0	1
0	1
0	1
0	1
0	1
0	1
0	1
0	1
0	1
0	1
0	1
0	1
0	1
0	1
0	1
0	1
0	1
0	1
0	1
0	1
0	1
0	1
0	1
0	1
0	1
0	1
0	1
0	1
0	1
0	1
0	1
0	1
0	1
0	1
0	1
0	1
0	1
0	1
0	1
0	1
0	1
0	1
0	1
0	1
0	1
0	1
0	1
0	1
0	1
0	1
0	1
0	1
0	1
0	1
0	1
0	1
0	1
0	1
0	1
0	1
0	1
0	1
0	1
0	1
0	1
0	1
0	1
0	1
0	1
0	1
0	1
0	1
0	1
0	1
0	1
1	2
2	2
2	2
2	2
1	2
2	2
2	2
2	2
1	2
2	2
1	2
2	2
2	2
2	2
2	2
2	2
2	2
2	2
1	2
1	2
2	2
2	2
5	2
1	2
1	2
2	2
2	2
1	2
1	2
2	2
1	2
1	2
2	2
2	2
1	2
1	2
1	2
1	2
2	2
1	2
2	2
2	2
2	2
1	2
1	2
1	2
1	2
2	2
1	2
1	2
2	2
2	2
1	2
5	2
1	2
1	2
2	2
2	2
2	2
2	2
2	2
1	2
1	2
2	2
2	2
1	2
2	2
5	2
1	2
2	2
2	2
2	2
2	2
2	2
2	2
2	2
2	2
3	2
1	2
2	2
1	2
1	2
2	2
1	2
2	2
2	2
2	2
2	2
2	2
2	2
3	2
1	2
10	3
11	3
9	3
12	3
14	3
15	3
10	3
11	3
9	3
11	3
8	3
12	3
10	3
11	3
10	3
13	3
10	3
14	3
12	3
12	3
12	3
10	3
10	3
9	3
10	3
10	3
11	3
11	3
12	3
9	3
10	3
9	3
7	3
7	3
13	3
8	3
10	3
8	3
11	3
10	3
7	3
10	3
13	3
8	3
10	3
8	3
7	3
7	3
8	3
8	3
9	3
9	3
11	3
8	3
14	3
14	3
8	3
9	3
9	3
10	3
10	3
15	3
11	3
10	3
10	3
8	3
7	3
11	3
8	3
6	3
11	3
9	3
12	3
9	3
8	3
8	3
13	3
7	3
10	3
7	3
8	3
8	3
11	3
8	3
11	3
10	3
9	3
14	3
10	3
10	3
12	3
10	3
9	3
16	3
7	3
15	3
8	3
8	3
10	3
7	3
9	3
9	3
9	3
11	3
7	3
11	3
10	3
8	3
9	3
11	3
7	3
7	3
11	3
8	3
12	3
10	3
8	3
8	3
9	3
7	3
7	3
11	3
8	3
13	3
9	3
8	3
10	3
9	3
10	3
8	3
11	3
8	3
9	3
7	3
11	3
10	3
11	3
12	3
8	3
10	3
9	3
11	3
10	3
8	3
10	3
10	3
11	3
13	3
11	3
16	3
11	3
10	3
6	3
11	3
16	3
10	3
10	3
7	3
12	3
7	3
9	3
16	3
13	3
8	3
12	3
10	3
10	3
9	3
10	3
10	3
11	3
9	3
10	3
13	3
8	3
10	3
9	3
9	3
9	3
12	3
8	3
9	3
12	3
9	3
11	3
12	3
9	3
9	3
11	3
11	3
9	3
10	3
8	3
11	3
11	3
8	3
9	3
11	3
8	3
9	3
11	3
9	3
10	3
9	3
11	3
9	3
8	3
10	3
8	3
7	3
9	3
9	3
10	3
11	3
8	3
13	3
12	3
9	3
10	3
10	3
12	3
13	3
12	3
8	3
7	3
10	3
15	3
15	3
11	3
6	3
12	3
9	3
9	3
12	3
16	3
10	3
9	3
15	3
18	3
13	3
10	3
12	3
18	3
9	3
9	3
11	3
11	3
11	3
12	3
15	3
16	3
14	3
11	3
8	3
11	3
14	3
9	3
9	3
9	3
8	3
10	3
6	3
7	3
9	3
10	3
11	3
10	3
8	3
8	3
12	3
9	3
11	3
9	3
11	3
10	3
10	3
13	3
9	3
10	3
8	3
14	3
8	3
8	3
10	3
8	3
12	3
11	3
14	3
9	3
14	3
10	3
13	3
9	3
9	3
10	3
9	3
10	3
11	3
12	3
10	3
11	3
12	3
10	3
9	3
11	3
13	3
10	3
11	3
10	3
7	3
13	3
12	3
9	3
10	3
15	3
14	3
11	3
12	3
11	3
9	3
12	3
9	3
11	3
9	3
11	3
10	3
10	3
14	3
8	3
11	3
9	3
12	3
8	3
10	3
10	3
13	3
9	3
12	3
12	3
11	3
8	3
7	3
9	3
10	3
14	3
16	3
10	3
11	3
11	3
11	3
10	3
7	3
9	3
7	3
10	3
13	3
14	3
11	3
10	3
13	3
11	3
7	3
12	3
12	3
13	3
9	3
12	3
16	3
12	3
14	3
10	3
11	3
12	3
11	3
12	3
12	3
12	3
13	3
12	3
8	3
6	3
10	3
12	3
8	3
13	3
8	3
11	3
13	3
9	3
12	3
9	4
11	4
10	4
8	4
9	4
10	4
9	4
7	4
8	4
9	4
9	4
9	4
8	4
9	4
8	4
7	4
10	4
8	4
8	4
8	4
10	4
8	4
8	4
8	4
8	4
9	4
10	4
9	4
9	4
9	4
8	4
9	4
7	4
9	4
12	4
8	4
10	4
9	4
9	4
7	4
8	4
9	4
8	4
9	4
9	4
8	4
8	4
7	4
8	4
7	4
9	4
9	4
9	4
9	4
7	4
10	4
9	4
9	4
9	4
7	4
9	4
8	4
8	4
9	4
7	4
8	4
8	4
8	4
9	4
8	4
8	4
7	4
10	4
10	4
8	5
12	5
9	5
9	5
12	5
10	5
8	5
10	5
11	5
11	5
12	5
8	5
10	5
12	5
8	5
11	5
10	5
11	5
8	5
11	5
10	5
10	5
8	5
10	5
9	5
12	5
12	5
12	5
8	5
9	5
12	5
8	5
11	5
11	5
12	5
7	5
11	5
12	5
12	5
11	5
8	5
12	5
11	5
12	5
12	5
11	5
11	5
9	5
10	5
10	5
9	5
9	5
11	5
9	5
13	5
10	5
11	5
8	5
9	5
9	5
9	5
10	5
8	5
10	5
11	5
9	5
7	5
11	5
9	5
8	5
10	5
11	5
8	5
11	5
13	5
11	5
9	5
7	5
9	5
11	5
13	5
10	5
7	5
9	5
12	6
16	6
9	6
10	6
15	6
18	6
19	6
9	6
17	6
18	6
18	6
13	6
15	6
19	6
11	6
10	6
15	6
12	6
15	6
14	6
16	6
14	6
14	6
14	6
18	6
17	6
10	6
14	6
13	6
12	6
14	6
20	6
13	6
14	6
10	6
11	6
11	6
12	6
15	6
17	6
14	6
18	6
16	6
12	6
9	6
18	6
12	6
22	6
14	6
18	6
14	6
21	6
17	6
14	6
18	6
17	6
20	6
9	6
9	6
11	6
17	6
20	6
9	6
9	6
21	6
16	6
21	6
10	6
10	6
10	6
17	6
12	6
7	6
16	6
16	6
21	6
20	6
15	6
21	6
13	6
20	6
10	6
17	6
17	6
22	6
22	6
11	6
8	6
9	6
17	6
14	6
20	6
15	6
22	6
17	6
9	6
19	6
11	6
11	6
17	6
9	6
17	6
16	6
12	6
14	6
18	6
17	6
15	6
16	6
11	6
16	6
16	6
8	6
9	6
15	6
11	6
12	6
9	6
10	6
15	6
14	6
11	6
13	6
19	6
14	6
21	6
14	6
16	6
14	6
9	6
19	6
9	6
9	6
21	6
19	6
14	6
13	6
22	6
15	6
20	6
17	6
19	6
14	6
15	6
17	6
16	6
10	6
11	6
21	6
9	6
7	6
9	6
9	6
9	6
20	6
22	6
9	6
19	6
6	6
14	6
8	6
21	6
16	6
14	6
20	6
21	6
12	6
12	6
13	6
13	6
12	6
21	6
17	6
10	6
14	6
12	6
13	6
14	6
10	6
22	6
11	6
18	6
17	6
22	6
16	6
9	6
11	6
16	6
12	6
11	6
18	6
10	6
21	6
10	6
10	6
12	6
10	6
21	6
10	6
12	6
9	6
15	6
21	6
9	6
8	6
13	6
12	6
21	6
11	6
13	6
8	6
13	6
15	6
19	6
12	6
20	6
20	6
13	6
14	6
10	6
6	6
12	6
10	6
12	6
18	6
19	6
9	6
8	6
17	6
20	6
21	6
20	6
22	6
15	6
18	6
8	6
12	6
21	6
14	6
16	6
19	6
20	6
13	6
16	6
10	6
14	6
9	6
16	6
12	6
10	6
14	6
9	6
22	6
10	6
19	6
11	6
21	6
8	6
11	6
19	6
21	6
15	6
10	6
12	6
8	6
20	6
19	6
12	6
15	6
9	6
10	6
14	6
19	6
13	6
15	6
10	6
10	6
22	6
15	6
14	6
9	6
12	6
15	6
11	6
19	6
13	6
9	6
9	6
14	6
9	6
12	6
11	6
14	6
10	6
18	6
14	6
12	6
12	6
14	6
16	6
15	6
11	6
21	6
15	6
12	6
9	6
22	6
11	6
13	6
14	6
20	6
13	6
8	6
14	6
13	6
14	6
8	6
15	6
18	6
9	6
19	6
15	6
15	6
14	6
11	6
13	6
16	6
12	6
21	6
19	6
10	6
18	6
21	6
19	6
16	6
20	6
10	6
17	6
17	6
6	6
10	6
21	6
6	6
13	6
21	6
9	6
19	6
18	6
14	6
12	6
9	6
12	6
13	6
21	6
13	6
14	6
18	6
13	6
11	6
19	6
14	6
15	6
21	6
18	6
22	6
12	6
12	6
22	6
6	6
15	6
19	6
14	6
19	6
16	6
13	6
18	6
13	6
21	6
20	6
16	6
12	6
16	6
7	6
14	6
13	6
21	6
14	6
19	6
18	6
11	6
19	6
18	6
11	6
19	6
16	6
13	6
10	6
14	6
16	6
21	6
8	6
17	6
15	6
14	6
21	6
19	6
9	6
14	6
10	6
21	6
14	6
22	6
17	6
14	6
8	6
15	6
10	6
17	6
17	6
15	6
11	6
17	6
11	6
15	6
13	6
9	6
15	6
11	6
15	6
8	6
21	6
21	6
11	6
14	6
11	6
19	6
19	6
8	6
13	6
17	6
13	6
20	6
15	6
15	6
22	6
22	6
16	6
18	6
15	6
16	6
17	6
10	6
17	6
20	6
16	6
17	6
15	6
13	6
20	6
13	6
11	6
21	6
13	6
17	6
15	6
21	6
9	6
20	6
13	6
16	6
14	6
11	6
21	6
21	6
11	6
8	6
19	6
15	6
16	6
19	6
9	6
21	6
13	6
18	6
21	6
14	6
16	6
12	6
21	6
9	6
8	6
15	6
12	6
11	6
10	6
16	6
18	6
18	6
8	6
16	6
13	6
15	6
10	6
10	6
14	6
10	6
10	6
15	6
9	6
15	6
12	6
14	6
10	6
13	6
21	6
12	6
10	6
9	6
20	6
19	6
12	6
10	6
19	6
9	6
19	6
9	6
14	6
9	6
12	6
18	6
15	6
16	6
19	6
17	6
16	6
15	6
11	6
19	6
9	6
10	6
14	6
17	6
22	6
18	6
14	6
10	6
16	6
22	6
14	6
13	6
16	6
22	6
20	6
14	6
15	6
9	6
11	6
7	6
17	6
21	6
8	6
15	6
14	6
13	6
7	6
13	6
10	6
13	6
21	6
12	6
10	6
19	6
11	6
10	6
15	6
15	6
13	6
19	6
14	6
16	6
15	6
15	6
9	6
15	6
15	6
9	6
15	6
14	6
11	6
16	6
19	6
15	6
12	6
17	6
11	6
12	6
18	6
21	6
14	6
17	6
18	6
14	6
11	6
21	6
10	6
14	6
10	6
22	6
8	6
15	6
21	6
21	6
14	6
13	6
15	6
10	6
15	6
16	6
20	6
9	6
15	6
17	6
15	6
13	6
11	6
16	6
12	6
17	6
15	6
11	6
9	6
19	6
15	6
27	7
27	7
33	7
27	7
35	7
22	7
29	7
29	7
35	7
24	7
27	7
26	7
30	7
23	7
26	7
30	7
25	7
30	7
34	7
25	7
28	7
32	7
26	7
31	7
36	7
29	7
31	7
27	7
34	7
33	7
33	7
28	7
29	7
22	7
26	7
25	7
22	7
35	7
22	7
27	7
35	7
27	7
23	7
32	7
32	7
33	7
33	7
31	7
29	7
28	7
31	7
28	7
32	7
32	7
27	7
30	7
33	7
29	7
31	7
26	7
25	7
34	7
26	7
32	7
30	7
29	7
22	7
33	7
29	7
33	7
32	7
33	7
34	7
23	7
23	7
25	7
28	7
27	7
26	7
30	7
30	7
24	7
33	7
26	7
34	7
27	7
29	7
23	7
22	7
26	7
29	7
25	7
33	7
27	7
26	7
28	7
33	7
26	7
26	7
35	7
26	7
32	7
33	7
34	7
31	7
29	7
26	7
35	7
29	7
28	7
22	7
32	7
23	7
26	7
33	7
31	7
26	7
32	7
26	7
33	7
34	7
28	7
34	7
33	7
25	7
23	7
25	7
31	7
35	7
32	7
30	7
27	7
32	7
34	7
30	7
33	7
30	7
22	7
29	7
26	7
27	7
27	7
27	7
32	7
30	7
34	7
25	7
31	7
29	7
28	7
28	7
27	7
22	7
23	7
26	7
26	7
30	7
25	7
27	7
32	7
29	7
30	7
27	7
27	7
29	7
35	7
31	7
22	7
26	7
24	7
23	7
30	7
27	7
31	7
25	7
31	7
33	7
32	7
31	7
22	7
35	7
32	7
23	7
32	7
33	7
33	7
29	7
25	7
23	7
34	7
28	7
35	7
26	7
27	7
36	7
28	7
33	7
25	7
27	7
33	7
27	7
31	7
27	7
32	7
29	7
26	7
33	7
31	7
25	7
30	7
22	7
27	7
23	7
27	7
26	7
24	7
26	7
34	7
28	7
27	7
34	7
28	7
32	7
29	7
24	7
34	7
31	7
26	7
31	7
29	7
23	7
28	7
23	7
33	7
24	7
27	7
32	7
27	7
26	7
28	7
25	7
25	7
32	7
26	7
23	7
26	7
28	7
30	7
31	7
31	7
31	7
35	7
31	7
29	7
22	7
29	7
31	7
34	7
23	7
26	7
23	7
30	7
23	7
29	7
28	7
28	7
34	7
35	7
27	7
32	7
28	7
27	7
30	7
25	7
27	7
24	7
22	7
31	7
34	7
[truncated: 2,117 more rows]

## Sheet: Figure_1b
Figure 1b
Sex	Age
0	0
0	0
0	0
1	0
0	0
1	0
1	0
1	0
0	0
0	0
1	0
0	0
0	0
0	0
0	0
0	0
0	0
0	0
0	0
1	0
0	0
0	0
0	0
0	0
0	0
0	0
1	0
1	0
1	0
1	0
0	0
1	0
0	0
0	0
0	0
1	0
1	0
1	0
1	0
0	0
1	0
1	0
0	0
0	0
1	0
0	0
0	0
0	0
0	0
0	0
1	0
0	0
0	0
0	0
1	0
1	0
0	0
1	0
0	0
0	0
0	0
1	0
0	0
0	0
0	0
0	0
1	0
1	0
0	0
1	0
1	0
0	0
0	0
0	0
0	0
0	0
1	0
0	0
0	0
1	0
0	0
1	0
1	0
0	0
1	0
1	0
0	0
1	0
0	0
1	0
1	0
0	0
0	0
1	0
0	0
0	0
0	0
1	0
1	0
1	0
1	0
0	0
0	0
0	0
1	0
0	0
1	0
1	0
0	0
1	0
0	0
1	0
0	0
1	0
0	0
0	0
0	0
0	0
0	0
0	0
0	0
1	0
0	0
1	0
0	0
0	0
0	0
0	0
1	0
0	0
1	0
1	0
0	0
1	0
1	0
0	0
0	0
1	0
0	0
0	0
0	0
0	0
0	0
0	0
0	0
1	0
0	0
0	0
1	0
0	0
1	0
1	0
0	0
0	0
1	0
1	0
0	0
1	0
0	0
1	0
0	0
0	0
0	0
0	0
1	0
1	0
0	0
1	0
0	0
1	0
1	0
1	0
0	0
1	0
0	0
0	0
1	0
0	0
0	0
1	0
1	0
0	0
0	0
1	0
0	0
0	0
1	0
0	0
1	0
1	0
0	0
1	0
0	0
1	0
0	0
0	0
1	0
0	0
0	0
0	0
0	0
1	0
1	0
1	0
0	0
1	0
1	0
0	0
1	0
1	0
1	0
1	0
0	0
1	0
1	0
1	0
0	0
1	0
0	0
1	0
1	0
0	0
1	0
1	0
0	0
0	0
0	0
1	0
0	0
0	0
0	0
1	0
1	0
0	0
1	0
1	0
0	0
1	0
1	0
0	0
1	0
0	0
1	0
0	0
0	0
1	0
0	0
1	0
0	0
0	0
0	0
0	0
1	0
0	0
1	0
0	0
0	0
0	0
0	0
1	0
1	0
1	0
1	0
1	0
0	0
1	0
1	0
1	0
1	0
0	0
1	0
1	0
0	0
1	0
1	0
0	0
0	0
1	0
0	0
1	0
1	0
0	0
1	0
0	0
1	0
0	0
0	0
0	0
0	0
0	0
1	0
1	0
0	0
1	0
1	0
0	0
1	0
0	0
0	0
0	0
0	0
1	0
1	0
1	0
1	0
0	0
0	0
1	0
1	0
1	0
1	0
0	0
1	0
0	0
1	0
0	0
0	0
0	0
1	0
0	0
0	0
1	0
0	0
0	0
0	0
1	0
1	0
1	0
1	0
0	0
0	0
0	0
1	0
0	0
0	0
1	0
0	0
1	0
1	0
1	0
0	0
1	0
1	0
0	0
0	0
0	0
1	0
0	0
1	0
1	0
1	0
1	0
0	0
1	0
0	0
1	0
1	0
1	0
0	0
0	0
0	0
1	0
0	0
0	0
1	0
0	0
1	0
1	0
0	0
1	0
0	0
0	0
1	0
0	0
0	0
0	0
0	0
0	0
1	0
0	0
0	0
0	0
1	0
0	0
0	0
1	0
1	0
1	0
0	0
0	0
1	0
0	0
1	0
0	0
1	0
1	0
1	0
0	0
1	0
0	0
1	0
1	0
1	0
0	0
0	0
1	0
1	0
0	0
0	0
1	0
1	0
0	0
1	0
0	0
0	0
1	0
1	0
1	0
1	0
1	0
0	0
0	0
0	0
1	0
0	0
0	0
1	0
1	0
1	0
0	0
0	0
1	0
1	0
0	0
1	0
1	0
1	0
0	0
0	0
0	0
1	0
0	0
0	0
1	0
1	0
0	0
1	1
1	2
0	2
0	2
0	1
0	2
0	2
0	2
0	1
1	2
1	1
0	2
1	2
1	2
0	2
1	2
0	2
1	2
0	1
1	1
1	2
1	2
0	5
1	1
0	1
1	2
1	2
0	1
0	1
0	2
0	1
0	1
0	2
0	2
0	1
0	1
0	1
0	1
1	2
1	1
1	2
1	2
1	2
1	1
0	1
1	1
0	1
1	2
1	1
0	1
1	2
1	2
1	1
0	5
1	1
0	1
1	2
0	2
0	2
0	2
0	2
0	1
0	1
1	2
1	2
0	1
1	2
0	5
1	1
0	2
1	2
1	2
0	2
0	2
0	2
1	2
0	2
1	3
0	1
0	2
0	1
1	1
1	2
0	1
0	2
1	2
0	2
0	2
1	2
0	2
1	3
0	1
1	10
1	11
1	9
1	12
0	14
0	15
1	10
0	11
0	9
1	11
0	8
1	12
1	10
1	11
1	10
1	13
0	10
1	14
0	12
1	12
1	12
1	10
1	10
0	9
1	10
0	10
1	11
0	11
1	12
1	9
0	10
1	9
1	7
0	7
1	13
1	8
1	10
1	8
0	11
1	10
1	7
1	10
1	13
1	8
1	10
1	8
1	7
0	7
1	8
1	8
1	9
1	9
0	11
1	8
0	14
1	14
0	8
0	9
0	9
1	10
1	10
1	15
1	11
1	10
0	10
1	8
1	7
1	11
0	8
0	6
1	11
1	9
0	12
1	9
0	8
1	8
1	13
1	7
0	10
1	7
1	8
0	8
1	11
1	8
1	11
0	10
1	9
1	14
1	10
1	10
1	12
1	10
1	9
1	16
0	7
1	15
1	8
1	8
0	10
1	7
1	9
1	9
0	9
0	11
0	7
1	11
1	10
1	8
0	9
0	11
0	7
1	7
0	11
1	8
0	12
0	10
1	8
1	8
1	9
1	7
1	7
0	11
0	8
1	13
0	9
1	8
0	10
1	9
0	10
1	8
1	11
1	8
0	9
1	7
1	11
0	10
0	11
0	12
1	8
1	10
1	9
0	11
1	10
0	8
1	10
1	10
1	11
0	13
0	11
1	16
0	11
0	10
1	6
1	11
1	16
1	10
1	10
1	7
0	12
1	7
1	9
0	16
0	13
1	8
1	12
1	10
1	10
1	9
1	10
1	10
1	11
1	9
1	10
1	13
1	8
1	10
1	9
1	9
1	9
0	12
1	8
1	9
0	12
1	9
0	11
0	12
1	9
1	9
1	11
1	11
1	9
1	10
1	8
0	11
1	11
0	8
1	9
1	11
0	8
1	9
1	11
1	9
1	10
0	9
1	11
1	9
1	8
1	10
0	8
1	7
1	9
0	9
1	10
0	11
1	8
1	13
1	12
1	9
1	10
1	10
0	12
1	13
1	12
1	8
1	7
0	10
0	15
1	15
1	11
1	6
1	12
1	9
1	9
1	12
1	16
1	10
0	9
1	15
0	18
1	13
1	10
1	12
0	18
1	9
1	9
1	11
1	11
1	11
1	12
1	15
1	16
0	14
0	11
1	8
1	11
1	14
1	9
1	9
0	9
0	8
0	10
1	6
0	7
1	9
0	10
1	11
1	10
0	8
1	8
1	12
0	9
1	11
0	9
1	11
1	10
1	10
1	13
1	9
0	10
1	8
1	14
1	8
0	8
0	10
1	8
0	12
1	11
1	14
0	9
1	14
1	10
1	13
0	9
0	9
1	10
1	9
1	10
1	11
1	12
0	10
1	11
1	12
1	10
0	9
1	11
1	13
0	10
0	11
1	10
1	7
1	13
0	12
1	9
1	10
1	15
1	14
0	11
1	12
0	11
0	9
0	12
1	9
1	11
1	9
0	11
0	10
0	10
1	14
1	8
0	11
1	9
1	12
1	8
0	10
1	10
1	13
0	9
1	12
0	12
0	11
0	8
0	7
1	9
1	10
0	14
1	16
0	10
0	11
1	11
1	11
1	10
1	7
1	9
0	7
0	10
1	13
1	14
0	11
0	10
1	13
0	11
0	7
1	12
0	12
0	13
1	9
1	12
0	16
1	12
1	14
0	10
1	11
0	12
0	11
0	12
1	12
1	12
0	13
0	12
1	8
0	6
0	10
0	12
1	8
1	13
1	8
1	11
1	13
0	9
0	12
0	9
0	11
0	10
0	8
0	9
1	10
0	9
0	7
1	8
1	9
0	9
0	9
1	8
1	9
1	8
0	7
0	10
1	8
1	8
1	8
1	10
1	8
0	8
0	8
0	8
1	9
1	10
0	9
0	9
1	9
1	8
1	9
0	7
0	9
0	12
1	8
0	10
0	9
1	9
1	7
1	8
1	9
0	8
0	9
1	9
1	8
0	8
1	7
0	8
1	7
1	9
1	9
1	9
0	9
1	7
0	10
1	9
1	9
1	9
1	7
1	9
1	8
1	8
1	9
0	7
1	8
1	8
0	8
1	9
0	8
1	8
0	7
1	10
1	10
1	8
1	12
0	9
0	9
1	12
0	10
0	8
1	10
0	11
1	11
0	12
1	8
0	10
0	12
1	8
1	11
1	10
0	11
1	8
0	11
0	10
1	10
1	8
0	10
0	9
1	12
0	12
0	12
1	8
1	9
0	12
1	8
1	11
0	11
1	12
1	7
1	11
0	12
0	12
0	11
0	8
1	12
1	11
0	12
0	12
1	11
1	11
1	9
1	10
0	10
1	9
1	9
1	11
0	9
0	13
0	10
1	11
1	8
0	9
0	9
1	9
1	10
0	8
1	10
1	11
0	9
0	7
0	11
1	9
1	8
0	10
0	11
0	8
0	11
0	13
0	11
1	9
1	7
1	9
1	11
0	13
0	10
0	7
1	9
0	12
1	16
1	9
1	10
1	15
1	18
0	19
0	9
0	17
0	18
1	18
1	13
0	15
1	19
1	11
1	10
1	15
1	12
1	15
1	14
0	16
1	14
1	14
0	14
0	18
1	17
1	10
0	14
1	13
0	12
1	14
1	20
1	13
1	14
1	10
1	11
0	11
1	12
0	15
1	17
1	14
0	18
0	16
0	12
1	9
1	18
0	12
1	22
0	14
0	18
1	14
1	21
0	17
1	14
0	18
0	17
0	20
1	9
1	9
0	11
0	17
0	20
1	9
1	9
1	21
0	16
1	21
0	10
0	10
0	10
1	17
0	12
1	7
1	16
1	16
0	21
0	20
0	15
1	21
1	13
1	20
1	10
0	17
1	17
1	22
0	22
0	11
0	8
1	9
0	17
0	14
1	20
0	15
0	22
1	17
1	9
1	19
0	11
1	11
0	17
1	9
0	17
1	16
0	12
1	14
1	18
0	17
0	15
0	16
0	11
1	16
1	16
0	8
0	9
0	15
0	11
1	12
1	9
1	10
1	15
1	14
1	11
0	13
1	19
1	14
1	21
1	14
0	16
1	14
0	9
0	19
1	9
0	9
0	21
1	19
1	14
1	13
1	22
0	15
0	20
0	17
0	19
0	14
0	15
1	17
1	16
0	10
1	11
1	21
0	9
1	7
0	9
1	9
1	9
0	20
1	22
0	9
0	19
0	6
1	14
1	8
0	21
0	16
1	14
1	20
0	21
1	12
1	12
1	13
1	13
0	12
1	21
1	17
1	10
1	14
1	12
0	13
0	14
0	10
1	22
1	11
0	18
0	17
1	22
1	16
1	9
0	11
0	16
1	12
1	11
0	18
1	10
0	21
0	10
1	10
0	12
1	10
0	21
1	10
0	12
1	9
0	15
1	21
0	9
1	8
1	13
1	12
1	21
0	11
0	13
1	8
1	13
0	15
0	19
0	12
1	20
1	20
1	13
1	14
1	10
0	6
1	12
0	10
0	12
1	18
0	19
0	9
1	8
1	17
1	20
1	21
1	20
0	22
0	15
0	18
1	8
0	12
0	21
0	14
1	16
0	19
0	20
1	13
1	16
1	10
0	14
1	9
1	16
0	12
1	10
0	14
1	9
0	22
1	10
0	19
1	11
0	21
1	8
1	11
0	19
1	21
0	15
0	10
1	12
0	8
1	20
1	19
0	12
0	15
0	9
0	10
0	14
0	19
0	13
0	15
0	10
1	10
0	22
1	15
1	14
0	9
0	12
0	15
0	11
0	19
1	13
1	9
0	9
0	14
1	9
1	12
0	11
0	14
0	10
1	18
1	14
1	12
1	12
1	14
0	16
0	15
0	11
0	21
0	15
0	12
0	9
0	22
0	11
0	13
1	14
1	20
0	13
0	8
1	14
0	13
0	14
0	8
0	15
1	18
0	9
0	19
0	15
1	15
0	14
0	11
0	13
0	16
1	12
1	21
1	19
0	10
1	18
0	21
1	19
1	16
1	20
0	10
1	17
1	17
1	6
1	10
1	21
1	6
1	13
1	21
1	9
1	19
1	18
0	14
0	12
0	9
1	12
0	13
1	21
1	13
1	14
1	18
1	13
1	11
0	19
1	14
0	15
1	21
1	18
0	22
0	12
1	12
1	22
0	6
0	15
0	19
0	14
0	19
1	16
1	13
0	18
1	13
0	21
0	20
1	16
1	12
0	16
0	7
1	14
1	13
1	21
1	14
0	19
0	18
0	11
0	19
1	18
1	11
0	19
1	16
1	13
0	10
0	14
0	16
0	21
1	8
0	17
1	15
1	14
1	21
0	19
1	9
1	14
1	10
1	21
1	14
0	22
1	17
1	14
0	8
0	15
0	10
1	17
1	17
0	15
1	11
1	17
0	11
1	15
0	13
1	9
0	15
1	11
0	15
1	8
0	21
1	21
1	11
0	14
0	11
0	19
1	19
1	8
0	13
0	17
1	13
0	20
0	15
1	15
1	22
1	22
0	16
1	18
1	15
1	16
0	17
0	10
0	17
1	20
1	16
1	17
0	15
0	13
1	20
1	13
0	11
1	21
1	13
0	17
1	15
1	21
1	9
0	20
0	13
1	16
0	14
0	11
0	21
0	21
1	11
1	8
1	19
1	15
0	16
1	19
1	9
0	21
1	13
1	18
1	21
1	14
0	16
1	12
0	21
1	9
1	8
1	15
0	12
0	11
0	10
1	16
1	18
1	18
1	8
1	16
1	13
0	15
1	10
1	10
0	14
0	10
0	10
1	15
1	9
1	15
1	12
1	14
1	10
1	13
1	21
1	12
0	10
1	9
0	20
1	19
1	12
1	10
0	19
1	9
0	19
1	9
0	14
1	9
1	12
0	18
1	15
0	16
0	19
1	17
0	16
0	15
0	11
1	19
1	9
1	10
1	14
0	17
0	22
1	18
1	14
1	10
0	16
1	22
1	14
0	13
1	16
0	22
1	20
0	14
0	15
0	9
1	11
1	7
0	17
1	21
0	8
0	15
0	14
0	13
1	7
1	13
0	10
1	13
1	21
1	12
1	10
0	19
1	11
0	10
0	15
1	15
1	13
1	19
0	14
1	16
0	15
0	15
1	9
1	15
1	15
1	9
0	15
0	14
1	11
0	16
1	19
0	15
0	12
1	17
1	11
1	12
1	18
1	21
0	14
0	17
1	18
0	14
1	11
0	21
1	10
0	14
1	10
1	22
0	8
1	15
1	21
1	21
1	14
0	13
1	15
1	10
0	15
0	16
0	20
0	9
0	15
1	17
0	15
1	13
1	11
1	16
0	12
1	17
0	15
0	11
0	9
1	19
0	15
0	27
1	27
0	33
0	27
1	35
0	22
0	29
0	29
1	35
0	24
0	27
1	26
0	30
0	23
0	26
1	30
0	25
0	30
0	34
1	25
1	28
1	32
1	26
1	31
1	36
1	29
0	31
0	27
1	34
1	33
1	33
0	28
1	29
0	22
1	26
1	25
0	22
1	35
0	22
1	27
0	35
1	27
0	23
0	32
0	32
1	33
1	33
0	31
0	29
1	28
1	31
1	28
0	32
1	32
0	27
1	30
1	33
1	29
0	31
1	26
0	25
1	34
1	26
0	32
1	30
1	29
1	22
0	33
0	29
1	33
1	32
0	33
1	34
1	23
0	23
0	25
0	28
0	27
0	26
1	30
1	30
1	24
1	33
1	26
1	34
0	27
1	29
0	23
0	22
0	26
0	29
1	25
1	33
1	27
1	26
1	28
1	33
1	26
1	26
1	35
0	26
0	32
1	33
0	34
0	31
1	29
0	26
1	35
0	29
1	28
0	22
1	32
0	23
1	26
0	33
1	31
1	26
1	32
0	26
1	33
1	34
1	28
1	34
0	33
0	25
0	23
1	25
1	31
1	35
0	32
1	30
1	27
1	32
0	34
0	30
1	33
1	30
0	22
1	29
0	26
0	27
1	27
0	27
1	32
1	30
0	34
1	25
1	31
1	29
1	28
1	28
0	27
0	22
1	23
1	26
1	26
0	30
0	25
0	27
1	32
1	29
0	30
1	27
0	27
0	29
1	35
1	31
1	22
1	26
0	24
0	23
1	30
0	27
0	31
0	25
1	31
0	33
0	32
1	31
0	22
1	35
0	32
1	23
0	32
1	33
1	33
0	29
0	25
0	23
1	34
1	28
1	35
0	26
1	27
1	36
1	28
0	33
1	25
0	27
1	33
1	27
0	31
1	27
1	32
1	29
1	26
1	33
1	31
0	25
1	30
1	22
0	27
0	23
0	27
1	26
0	24
1	26
0	34
0	28
1	27
1	34
0	28
1	32
0	29
1	24
1	34
1	31
1	26
1	31
0	29
1	23
0	28
1	23
0	33
0	24
0	27
1	32
0	27
1	26
0	28
0	25
0	25
0	32
1	26
0	23
1	26
0	28
1	30
0	31
1	31
0	31
0	35
1	31
0	29
1	22
1	29
1	31
0	34
1	23
1	26
1	23
0	30
1	23
0	29
1	28
0	28
0	34
1	35
0	27
1	32
1	28
0	27
1	30
1	25
1	27
0	24
0	22
0	31
1	34
[truncated: 2,117 more rows]

## Sheet: Figure_1c
Figure 1c
Age histogram			Variable density GAM				Density-controlled GAM
Age	Dataset		x	y	type		x	y
0	1		0	13.8977	polygon		0	10
0	1		0.9	13.6026	polygon		0.9	10
0	1		1.8	13.3088	polygon		1.8	10
0	1		2.7	13.0184	polygon		2.7	10
0	1		3.6	12.7335	polygon		3.6	10
0	1		4.5	12.4559	polygon		4.5	10
0	1		5.4	12.188	polygon		5.4	10
0	1		6.3	11.9318	polygon		6.3	10
0	1		7.2	11.6897	polygon		7.2	10
0	1		8.1	11.4647	polygon		8.1	10
0	1		9	11.2601	polygon		9	10
0	1		9.9	11.0796	polygon		9.9	10
0	1		10.8	10.9274	polygon		10.8	10
0	1		11.7	10.807	polygon		11.7	10
0	1		12.6	10.7195	polygon		12.6	10
0	1		13.5	10.6645	polygon		13.5	10
0	1		14.4	10.641	polygon		14.4	10
0	1		15.3	10.6483	polygon		15.3	10
0	1		16.2	10.6856	polygon		16.2	10
0	1		17.1	10.7529	polygon		17.1	10
0	1		18	10.8509	polygon		18	10
0	1		18.9	10.9808	polygon		18.9	10
0	1		19.8	11.144	polygon		19.8	10
0	1		20.7	11.3419	polygon		20.7	10
0	1		21.6	11.5742	polygon		21.6	10
0	1		22.5	11.833	polygon		22.5	10
0	1		23.4	12.1079	polygon		23.4	10
0	1		24.3	12.3882	polygon		24.3	10
0	1		25.2	12.6629	polygon		25.2	10
0	1		26.1	12.9213	polygon		26.1	10
0	1		27	13.1535	polygon		27	10
0	1		27.9	13.3505	polygon		27.9	10
0	1		28.8	13.5039	polygon		28.8	10
0	1		29.7	13.6058	polygon		29.7	10
0	1		30.6	13.6478	polygon		30.6	10
0	1		31.5	13.6237	polygon		31.5	10
0	1		32.4	13.5394	polygon		32.4	10
0	1		33.3	13.405	polygon		33.3	10
0	1		34.2	13.2307	polygon		34.2	10
0	1		35.1	13.0281	polygon		35.1	10
0	1		36	12.8097	polygon		36	10
0	1		36.9	12.5887	polygon		36.9	10
0	1		37.8	12.3786	polygon		37.8	10
0	1		38.7	12.1926	polygon		38.7	10
0	1		39.6	12.0438	polygon		39.6	10
0	1		40.5	11.9449	polygon		40.5	10
0	1		41.4	11.9052	polygon		41.4	10
0	1		42.3	11.9189	polygon		42.3	10
0	1		43.2	11.9754	polygon		43.2	10
0	1		44.1	12.0643	polygon		44.1	10
0	1		45	12.1756	polygon		45	10
0	1		45.9	12.2999	polygon		45.9	10
0	1		46.8	12.4288	polygon		46.8	10
0	1		47.7	12.5546	polygon		47.7	10
0	1		48.6	12.6701	polygon		48.6	10
0	1		49.5	12.7679	polygon		49.5	10
0	1		50.4	12.8408	polygon		50.4	10
0	1		51.3	12.8827	polygon		51.3	10
0	1		52.2	12.8944	polygon		52.2	10
0	1		53.1	12.879	polygon		53.1	10
0	1		54	12.839	polygon		54	10
0	1		54.9	12.7775	polygon		54.9	10
0	1		55.8	12.6981	polygon		55.8	10
0	1		56.7	12.6056	polygon		56.7	10
0	1		57.6	12.5056	polygon		57.6	10
0	1		58.5	12.4047	polygon		58.5	10
0	1		59.4	12.3091	polygon		59.4	10
0	1		60.3	12.2253	polygon		60.3	10
0	1		61.2	12.1578	polygon		61.2	10
0	1		62.1	12.1056	polygon		62.1	10
0	1		63	12.0658	polygon		63	10
0	1		63.9	12.0354	polygon		63.9	10
0	1		64.8	12.0114	polygon		64.8	10
0	1		65.7	11.9918	polygon		65.7	10
0	1		66.6	11.9754	polygon		66.6	10
0	1		67.5	11.9621	polygon		67.5	10
0	1		68.4	11.9525	polygon		68.4	10
0	1		69.3	11.9474	polygon		69.3	10
0	1		70.2	11.9471	polygon		70.2	10
0	1		71.1	11.9517	polygon		71.1	10
0	1		72	11.9597	polygon		72	10
0	1		72.9	11.9693	polygon		72.9	10
0	1		73.8	11.9783	polygon		73.8	10
0	1		74.7	11.985	polygon		74.7	10
0	1		75.6	11.9884	polygon		75.6	10
0	1		76.5	11.9886	polygon		76.5	10
0	1		77.4	11.9867	polygon		77.4	10
0	1		78.3	11.9844	polygon		78.3	10
0	1		79.2	11.9834	polygon		79.2	10
0	1		80.1	11.9849	polygon		80.1	10
0	1		81	11.9893	polygon		81	10
0	1		81.9	11.9946	polygon		81.9	10
0	1		82.8	11.9978	polygon		82.8	10
0	1		83.7	11.9949	polygon		83.7	10
0	1		84.6	11.9826	polygon		84.6	10
0	1		85.5	11.9593	polygon		85.5	10
0	1		86.4	11.9256	polygon		86.4	10
0	1		87.3	11.8831	polygon		87.3	10
0	1		88.2	11.8338	polygon		88.2	10
0	1		89.1	11.7797	polygon		89.1	10
0	1		90	11.7225	polygon		90	10
0	1		90	12.6697	polygon		90	10
0	1		89.1	12.6105	polygon		89.1	10
0	1		88.2	12.5543	polygon		88.2	10
0	1		87.3	12.5028	polygon		87.3	10
0	1		86.4	12.4578	polygon		86.4	10
0	1		85.5	12.4213	polygon		85.5	10
0	1		84.6	12.3949	polygon		84.6	10
0	1		83.7	12.379	polygon		83.7	10
0	1		82.8	12.372	polygon		82.8	10
0	1		81.9	12.3704	polygon		81.9	10
0	1		81	12.3703	polygon		81	10
0	1		80.1	12.3684	polygon		80.1	10
0	1		79.2	12.363	polygon		79.2	10
0	1		78.3	12.3543	polygon		78.3	10
0	1		77.4	12.3439	polygon		77.4	10
0	1		76.5	12.3337	polygon		76.5	10
0	1		75.6	12.3255	polygon		75.6	10
0	1		74.7	12.3206	polygon		74.7	10
0	1		73.8	12.3194	polygon		73.8	10
0	1		72.9	12.3211	polygon		72.9	10
0	1		72	12.324	polygon		72	10
0	1		71.1	12.3264	polygon		71.1	10
0	1		70.2	12.3263	polygon		70.2	10
0	1		69.3	12.3232	polygon		69.3	10
0	1		68.4	12.3189	polygon		68.4	10
0	1		67.5	12.3161	polygon		67.5	10
0	1		66.6	12.3181	polygon		66.6	10
0	1		65.7	12.3275	polygon		65.7	10
0	1		64.8	12.3467	polygon		64.8	10
0	1		63.9	12.3768	polygon		63.9	10
0	1		63	12.418	polygon		63	10
0	1		62.1	12.4699	polygon		62.1	10
0	1		61.2	12.5316	polygon		61.2	10
0	1		60.3	12.6026	polygon		60.3	10
0	1		59.4	12.682	polygon		59.4	10
0	1		58.5	12.7669	polygon		58.5	10
0	1		57.6	12.8545	polygon		57.6	10
0	1		56.7	12.942	polygon		56.7	10
0	1		55.8	13.0265	polygon		55.8	10
0	1		54.9	13.1046	polygon		54.9	10
0	1		54	13.1719	polygon		54	10
0	1		53.1	13.2227	polygon		53.1	10
0	1		52.2	13.2509	polygon		52.2	10
0	1		51.3	13.25	polygon		51.3	10
0	1		50.4	13.2136	polygon		50.4	10
0	1		49.5	13.1387	polygon		49.5	10
0	1		48.6	13.0327	polygon		48.6	10
0	1		47.7	12.9058	polygon		47.7	10
0	1		46.8	12.7681	polygon		46.8	10
0	1		45.9	12.63	polygon		45.9	10
0	1		45	12.501	polygon		45	10
0	1		44.1	12.3903	polygon		44.1	10
0	1		43.2	12.3058	polygon		43.2	10
0	1		42.3	12.2552	polygon		42.3	10
0	1		41.4	12.2453	polygon		41.4	10
0	1		40.5	12.2831	polygon		40.5	10
0	1		39.6	12.3721	polygon		39.6	10
0	1		38.7	12.5034	polygon		38.7	10
0	1		37.8	12.6663	polygon		37.8	10
0	1		36.9	12.8501	polygon		36.9	10
0	1		36	13.0446	polygon		36	10
0	1		35.1	13.2394	polygon		35.1	10
0	1		34.2	13.4242	polygon		34.2	10
0	1		33.3	13.588	polygon		33.3	10
0	1		32.4	13.7185	polygon		32.4	10
0	1		31.5	13.8025	polygon		31.5	10
0	1		30.6	13.8263	polygon		30.6	10
0	1		29.7	13.7811	polygon		29.7	10
0	1		28.8	13.6737	polygon		28.8	10
0	1		27.9	13.5149	polygon		27.9	10
0	1		27	13.3153	polygon		27	10
0	1		26.1	13.0855	polygon		26.1	10
0	1		25.2	12.8355	polygon		25.2	10
0	1		24.3	12.5739	polygon		24.3	10
0	1		23.4	12.309	polygon		23.4	10
0	1		22.5	12.0488	polygon		22.5	10
0	1		21.6	11.8013	polygon		21.6	10
0	1		20.7	11.5749	polygon		20.7	10
0	1		19.8	11.3766	polygon		19.8	10
0	1		18.9	11.2088	polygon		18.9	10
0	1		18	11.0727	polygon		18	10
0	1		17.1	10.9699	polygon		17.1	10
0	1		16.2	10.9019	polygon		16.2	10
0	1		15.3	10.8693	polygon		15.3	10
0	1		14.4	10.8724	polygon		14.4	10
0	1		13.5	10.9104	polygon		13.5	10
0	1		12.6	10.9827	polygon		12.6	10
0	1		11.7	11.0886	polygon		11.7	10
0	1		10.8	11.2278	polygon		10.8	10
0	1		9.9	11.4	polygon		9.9	10
0	1		9	11.6042	polygon		9	10
0	1		8.1	11.8389	polygon		8.1	10
0	1		7.2	12.1026	polygon		7.2	10
0	1		6.3	12.393	polygon		6.3	10
0	1		5.4	12.7076	polygon		5.4	10
0	1		4.5	13.0432	polygon		4.5	10
0	1		3.6	13.3967	polygon		3.6	10
0	1		2.7	13.7645	polygon		2.7	10
0	1		1.8	14.1434	polygon		1.8	10
0	1		0.9	14.5298	polygon		0.9	10
0	1		0	14.9204	polygon		0	10
0	1		0	14.0371	points		0	10
0	1		0	14.961	points		0	10
0	1		0	17.2331	points		0	10
0	1		0	14.0579	points		0	10
0	1		0	15.2606	points		0	10
0	1		0	14.4824	points		0	10
0	1		0	11.8107	points		0	10
0	1		0	14.1079	points		0	10
0	1		0	15.9348	points		0	10
0	1		0	15.5103	points		0	10
0	1		0	16.7795	points		0	10
0	1		0	17.0584	points		0	10
0	1		0	13.6626	points		0	10
0	1		0	16.4092	points		0	10
0	1		0	17.6077	points		0	10
0	1		0	15.76	points		0	10
0	1		0	13.5627	points		0	10
0	1		0	13.313	points		0	10
0	1		0	16.8087	points		0	10
0	1		0	12.4849	points		0	10
0	1		0	14.4866	points		0	10
0	1		0	16.1845	points		0	10
0	1		0	17.4079	points		0	10
0	1		0	19.9797	points		0	10
0	1		0	16.4092	points		0	10
0	1		0	16.7587	points		0	10
0	1		0	12.0105	points		0	10
0	1		0	19.2764	points		0	10
0	1		0	17.0042	points		0	10
0	1		0	14.7071	points		0	10
0	1		0	14.3617	points		0	10
0	1		0	16.0554	points		0	10
0	1		0	16.1845	points		0	10
0	1		0	15.9098	points		0	10
0	1		0	18.4067	points		0	10
0	1		0	16.2052	points		0	10
0	1		0	14.6821	points		0	10
0	1		0	11.7109	points		0	10
0	1		0	15.8806	points		0	10
0	1		0	14.2369	points		0	10
0	1		0	14.4824	points		0	10
0	1		0	14.3825	points		0	10
0	1		0	15.0359	points		0	10
0	1		0	13.7625	points		0	10
0	1		0	16.2552	points		0	10
0	1		0	13.5128	points		0	10
0	1		0	14.0621	points		0	10
0	1		0	14.4616	points		0	10
0	1		0	14.8611	points		0	10
0	1		0	17.5328	points		0	10
0	1		0	12.9593	points		0	10
0	1		0	14.6364	points		0	10
0	1		0	17.0084	points		0	10
0	1		0	13.4629	points		0	10
0	1		0	13.0092	points		0	10
0	1		0	15.556	points		0	10
0	1		0	16.2843	points		0	10
0	1		0	17.8282	points		0	10
0	1		0	16.0596	points		0	10
0	1		0	14.3118	points		0	10
0	1		0	13.313	points		0	10
0	1		0	12.8844	points		0	10
0	1		0	15.4104	points		0	10
0	1		0	12.7637	points		0	10
0	1		0	16.4092	points		0	10
0	1		0	16.0097	points		0	10
0	1		0	16.8045	points		0	10
0	1		0	15.4562	points		0	10
0	1		0	13.9373	points		0	10
0	1		0	14.3825	points		0	10
0	1		0	13.5585	points		0	10
0	1		0	12.2144	points		0	10
0	1		0	17.2581	points		0	10
0	1		0	17.6826	points		0	10
0	1		0	14.3867	points		0	10
0	1		0	15.9597	points		0	10
0	1		0	14.9818	points		0	10
0	1		0	14.112	points		0	10
0	1		0	15.2606	points		0	10
0	1		0	15.8806	points		0	10
0	1		0	16.1595	points		0	10
0	1		0	15.6809	points		0	10
0	1		0	15.4562	points		0	10
0	1		0	14.8112	points		0	10
0	1		0	12.2851	points		0	10
0	1		0	16.43	points		0	10
0	1		0	12.7138	points		0	10
0	1		0	11.9106	points		0	10
0	1		0	15.0359	points		0	10
0	1		0	14.4824	points		0	10
0	1		0	14.008	points		0	10
0	1		0	13.6376	points		0	10
0	1		0	14.112	points		0	10
0	1		0	14.0329	points		0	10
0	1		0	15.0109	points		0	10
0	1		0	13.9622	points		0	10
0	1		0	15.76	points		0	10
0	1		0	17.7533	points		0	10
0	1		0	16.0554	points		0	10
0	1		0	16.0055	points		0	10
0	1		0	11.9106	points		0	10
0	1		0	13.0134	points		0	10
0	1		0	13.338	points		0	10
0	1		0	14.3118	points		0	10
0	1		0	18.4524	points		0	10
0	1		0	14.7363	points		0	10
0	1		0	13.3338	points		0	10
0	1		0	15.8057	points		0	10
0	1		0	15.2107	points		0	10
0	1		0	14.6322	points		0	10
0	1		0	15.0609	points		0	10
0	1		0	18.3775	points		0	10
0	1		0	14.4616	points		0	10
0	1		0	13.8831	points		0	10
0	1		0	12.7138	points		0	10
0	1		0	13.4129	points		0	10
0	1		0	13.8124	points		0	10
0	1		0	15.8099	points		0	10
0	1		0	15.6351	points		0	10
0	1		0	12.3143	points		0	10
0	1		0	11.9148	points		0	10
0	1		0	15.0317	points		0	10
0	1		0	14.4866	points		0	10
0	1		0	12.6347	points		0	10
0	1		0	13.7625	points		0	10
0	1		0	13.6876	points		0	10
0	1		0	15.6102	points		0	10
0	1		0	12.7138	points		0	10
0	1		0	13.5336	points		0	10
0	1		0	17.5827	points		0	10
0	1		0	13.0342	points		0	10
0	1		0	15.3313	points		0	10
0	1		0	17.2831	points		0	10
0	1		0	16.0305	points		0	10
0	1		0	13.1341	points		0	10
0	1		0	13.7874	points		0	10
0	1		0	14.3368	points		0	10
0	1		0	13.7583	points		0	10
0	1		0	15.9597	points		0	10
0	1		0	14.3867	points		0	10
0	1		0	15.3855	points		0	10
0	1		0	15.5852	points		0	10
0	1		0	15.8099	points		0	10
0	1		0	13.5378	points		0	10
0	1		0	17.7075	points		0	10
0	1		0	13.5336	points		0	10
0	1		0	13.6376	points		0	10
0	1		0	15.2856	points		0	10
0	1		0	17.8282	points		0	10
0	1		0	13.5128	points		0	10
0	1		0	13.5086	points		0	10
0	1		0	11.6859	points		0	10
0	1		0	13.0134	points		0	10
0	1		0	16.0596	points		0	10
0	1		0	12.5848	points		0	10
0	1		0	14.9568	points		0	10
0	1		0	13.6376	points		0	10
0	1		0	14.6821	points		0	10
0	1		0	14.0371	points		0	10
0	1		0	14.0829	points		0	10
0	1		0	17.5577	points		0	10
0	1		0	17.308	points		0	10
0	1		0	15.5103	points		0	10
0	1		0	13.2381	points		0	10
0	1		0	12.9593	points		0	10
0	1		0	11.3363	points		0	10
0	1		0	17.8823	points		0	10
0	1		0	13.9081	points		0	10
0	1		0	15.3855	points		0	10
0	1		0	13.3089	points		0	10
0	1		0	13.6834	points		0	10
0	1		0	13.8831	points		0	10
0	1		0	14.8361	points		0	10
0	1		0	15.0317	points		0	10
0	1		0	12.7887	points		0	10
0	1		0	15.71	points		0	10
0	1		0	14.6072	points		0	10
0	1		0	15.0359	points		0	10
0	1		0	20.0546	points		0	10
0	1		0	15.1316	points		0	10
0	1		0	15.4062	points		0	10
0	1		0	14.7113	points		0	10
0	1		0	14.4366	points		0	10
0	1		0	14.4075	points		0	10
0	1		0	14.0371	points		0	10
0	1		0	15.4853	points		0	10
0	1		0	18.1528	points		0	10
0	1		0	19.3305	points		0	10
0	1		0	15.4312	points		0	10
0	1		0	15.0317	points		0	10
0	1		0	12.7138	points		0	10
0	1		0	17.0292	points		0	10
0	1		0	14.7612	points		0	10
0	1		0	13.3588	points		0	10
0	1		0	13.2631	points		0	10
0	1		0	15.5103	points		0	10
0	1		0	12.385	points		0	10
0	1		0	13.7125	points		0	10
0	1		0	13.4129	points		0	10
0	1		0	13.1133	points		0	10
0	1		0	15.4853	points		0	10
0	1		0	12.6347	points		0	10
0	1		0	14.4824	points		0	10
0	1		0	12.6846	points		0	10
0	1		0	12.7887	points		0	10
0	1		0	13.7833	points		0	10
0	1		0	14.8569	points		0	10
0	1		0	15.6351	points		0	10
0	1		0	12.5348	points		0	10
0	1		0	15.8557	points		0	10
0	1		0	14.6322	points		0	10
0	1		0	13.8082	points		0	10
0	1		0	14.0371	points		0	10
0	1		0	15.4062	points		0	10
0	1		0	13.6834	points		0	10
0	1		0	13.7583	points		0	10
0	1		0	14.1869	points		0	10
0	1		0	12.6597	points		0	10
0	1		0	12.9884	points		0	10
0	1		0	12.4849	points		0	10
0	1		0	13.159	points		0	10
0	1		0	13.9622	points		0	10
0	1		0	18.827	points		0	10
0	1		0	18.5024	points		0	10
0	1		0	12.6888	points		0	10
0	1		0	14.1869	points		0	10
0	1		0	16.0097	points		0	10
0	1		0	16.6047	points		0	10
0	1		0	16.8586	points		0	10
0	1		0	15.71	points		0	10
0	1		0	13.5877	points		0	10
0	1		0	11.4612	points		0	10
0	1		0	12.8344	points		0	10
0	1		0	15.1358	points		0	10
0	1		0	16.1303	points		0	10
0	1		0	14.7071	points		0	10
0	1		0	14.137	points		0	10
0	1		0	14.4324	points		0	10
0	1		0	13.5835	points		0	10
0	1		0	13.2881	points		0	10
0	1		0	11.9106	points		0	10
0	1		0	14.8112	points		0	10
0	1		0	11.6859	points		0	10
0	1		0	12.1145	points		0	10
1	2		0	12.8137	points		0	10
2	2		0	16.3051	points		0	10
2	2		0	14.2868	points		0	10
2	2		0	15.7059	points		0	10
1	2		0	14.7113	points		0	10
2	2		0	16.2843	points		0	10
2	2		0	14.4117	points		0	10
2	2		0	16.9835	points		0	10
1	2		0	13.6334	points		0	10
2	2		0	15.76	points		0	10
1	2		0	16.1553	points		0	10
2	2		0	15.3355	points		0	10
2	2		0	13.9123	points		0	10
2	2		0	15.4354	points		0	10
2	2		0	13.9622	points		0	10
2	2		0	14.8319	points		0	10
2	2		0	12.4599	points		0	10
2	2		0	14.0329	points		0	10
1	2		0	13.8831	points		0	10
1	2		0	14.0829	points		0	10
2	2		0	16.2094	points		0	10
2	2		0	14.3825	points		0	10
5	2		0	13.5585	points		0	10
1	2		0	13.8332	points		0	10
1	2		0	13.1341	points		0	10
2	2		0	14.986	points		0	10
2	2		0	15.7059	points		0	10
1	2		0	17.7034	points		0	10
1	2		0	15.735	points		0	10
2	2		0	13.159	points		0	10
1	2		0	14.1578	points		0	10
1	2		0	14.6364	points		0	10
2	2		0	16.3592	points		0	10
2	2		0	15.4562	points		0	10
1	2		0	16.1345	points		0	10
1	2		0	12.7096	points		0	10
1	2		0	15.7059	points		0	10
1	2		0	15.2356	points		0	10
2	2		0	12.4849	points		0	10
1	2		0	10.916	points		0	10
2	2		0	12.36	points		0	10
2	2		0	14.137	points		0	10
2	2		0	14.4117	points		0	10
1	2		0	13.9123	points		0	10
1	2		0	14.6614	points		0	10
1	2		0	14.7363	points		0	10
1	2		0	12.7096	points		0	10
2	2		0	12.9094	points		0	10
1	2		0	15.8599	points		0	10
1	2		0	12.8594	points		0	10
2	2		0	16.2801	points		0	10
2	2		0	15.6351	points		0	10
1	2		0	13.5585	points		0	10
5	2		0	13.3879	points		0	10
1	2		0	18.157	points		0	10
1	2		0	14.6364	points		0	10
2	2		0	13.6376	points		0	10
2	2		0	14.9318	points		0	10
2	2		0	14.3575	points		0	10
2	2		0	16.4549	points		0	10
2	2		0	14.3575	points		0	10
1	2		0	11.5153	points		0	10
1	2		0	15.0609	points		0	10
2	2		0	14.3825	points		0	10
2	2		0	13.2339	points		0	10
1	2		0	12.0854	points		0	10
2	2		0	14.6322	points		0	10
5	2		0	14.112	points		0	10
1	2		0	14.4574	points		0	10
2	2		0	15.4853	points		0	10
2	2		0	13.6334	points		0	10
2	2		0	14.911	points		0	10
2	2		0	15.9847	points		0	10
2	2		0	15.5353	points		0	10
2	2		0	14.2327	points		0	10
2	2		0	15.6102	points		0	10
2	2		0	14.3368	points		0	10
3	2		0	18.4524	points		0	10
1	2		0	17.5577	points		0	10
2	2		0	15.3105	points		0	10
1	2		0	14.6863	points		0	10
1	2		0	15.1066	points		0	10
2	2		0	14.6572	points		0	10
1	2		0	13.4087	points		0	10
2	2		0	17.2789	points		0	10
2	2		0	15.6351	points		0	10
2	2		0	11.4903	points		0	10
2	2		0	12.5889	points		0	10
2	2		0	12.8844	points		0	10
2	2		0	13.8374	points		0	10
3	2		0	14.4616	points		0	10
1	2		0	15.606	points		0	10
10	3		0	13.4129	points		0	10
11	3		0	14.008	points		0	10
9	3		0	12.5848	points		0	10
12	3		0	13.7833	points		0	10
14	3		0	10.916	points		0	10
15	3		0	13.5336	points		0	10
10	3		0	14.0829	points		0	10
11	3		0	13.8124	points		0	10
9	3		0	13.8873	points		0	10
11	3		0	15.1108	points		0	10
8	3		0	13.8582	points		0	10
12	3		0	13.0883	points		0	10
10	3		0	15.2814	points		0	10
11	3		0	16.0055	points		0	10
10	3		0	13.5585	points		0	10
13	3		0	12.5099	points		0	10
10	3		0	15.2107	points		0	10
14	3		0	13.7833	points		0	10
12	3		0	15.2856	points		0	10
12	3		0	12.6347	points		0	10
12	3		0	14.0579	points		0	10
10	3		0	12.2352	points		0	10
10	3		0	14.4366	points		0	10
9	3		0	12.4391	points		0	10
10	3		0	13.8873	points		0	10
10	3		0	13.3588	points		0	10
11	3		0	16.4591	points		0	10
11	3		0	13.7874	points		0	10
12	3		0	14.4075	points		0	10
9	3		0	13.6127	points		0	10
10	3		0	12.7346	points		0	10
9	3		0	13.4087	points		0	10
7	3		0	12.7138	points		0	10
7	3		0	12.8844	points		0	10
13	3		0	16.0596	points		0	10
8	3		0	13.1133	points		0	10
10	3		0	13.4087	points		0	10
8	3		0	14.0371	points		0	10
11	3		0	12.1645	points		0	10
10	3		0	11.5652	points		0	10
7	3		0	13.338	points		0	10
10	3		0	14.7113	points		0	10
13	3		0	12.385	points		0	10
8	3		0	14.4117	points		0	10
10	3		0	12.6888	points		0	10
8	3		0	15.4604	points		0	10
7	3		0	13.2589	points		0	10
7	3		0	14.3867	points		0	10
8	3		0	14.2119	points		0	10
8	3		0	14.0829	points		0	10
9	3		0	12.6347	points		0	10
9	3		0	12.9343	points		0	10
11	3		0	12.1145	points		0	10
8	3		0	14.8112	points		0	10
14	3		0	14.5573	points		0	10
14	3		0	12.4891	points		0	10
8	3		0	13.9331	points		0	10
9	3		0	13.2381	points		0	10
9	3		0	14.008	points		0	10
10	3		0	13.0592	points		0	10
10	3		0	14.6821	points		0	10
15	3		0	13.2132	points		0	10
11	3		0	15.606	points		0	10
10	3		0	15.1857	points		0	10
10	3		0	14.5074	points		0	10
8	3		0	13.6085	points		0	10
7	3		0	14.4075	points		0	10
11	3		0	13.4878	points		0	10
8	3		0	14.137	points		0	10
6	3		0	12.9343	points		0	10
11	3		0	13.6834	points		0	10
9	3		0	14.5865	points		0	10
12	3		0	15.3105	points		0	10
9	3		0	14.6572	points		0	10
8	3		0	14.4324	points		0	10
8	3		0	16.1845	points		0	10
13	3		0	13.6834	points		0	10
7	3		0	11.9647	points		0	10
10	3		0	12.3642	points		0	10
7	3		0	12.9843	points		0	10
8	3		0	13.3089	points		0	10
8	3		0	14.807	points		0	10
11	3		0	12.4599	points		0	10
8	3		0	10.762	points		0	10
11	3		0	12.9884	points		0	10
10	3		0	13.7375	points		0	10
9	3		0	14.4866	points		0	10
14	3		0	13.5086	points		0	10
10	3		0	13.5128	points		0	10
10	3		0	13.1632	points		0	10
12	3		0	12.5848	points		0	10
10	3		0	14.1578	points		0	10
9	3		0	12.9843	points		0	10
16	3		0	13.313	points		0	10
7	3		0	12.7887	points		0	10
15	3		0	18.5273	points		0	10
8	3		0	12.41	points		0	10
8	3		0	13.1882	points		0	10
10	3		0	12.36	points		0	10
7	3		0	14.2327	points		0	10
9	3		0	12.4849	points		0	10
9	3		0	13.8374	points		0	10
9	3		0	12.9135	points		0	10
11	3		0	17.9323	points		0	10
7	3		0	13.6834	points		0	10
11	3		0	13.0134	points		0	10
10	3		0	14.6614	points		0	10
8	3		0	14.3575	points		0	10
9	3		0	13.6834	points		0	10
11	3		0	12.7388	points		0	10
7	3		1	14.1086	points		1	10
7	3		2	13.536	points		2	10
11	3		2	12.1419	points		2	10
8	3		2	18.5856	points		2	10
12	3		1	13.3904	points		1	10
10	3		2	11.6426	points		2	10
8	3		2	18.261	points		2	10
8	3		2	10.6938	points		2	10
9	3		1	14.6139	points		1	10
7	3		2	11.0641	points		2	10
7	3		1	15.3338	points		1	10
11	3		2	12.891	points		2	10
8	3		2	10.9642	points		2	10
13	3		2	10.4149	points		2	10
9	3		2	16.8877	points		2	10
8	3		2	10.9143	points		2	10
10	3		2	16.7878	points		2	10
9	3		2	19.0059	points		2	10
10	3		1	14.1145	points		1	10
8	3		1	13.9854	points		1	10
11	3		2	10.6147	points		2	10
8	3		2	10.8644	points		2	10
9	3		5	11.0949	points		5	10
7	3		1	16.98	points		1	10
11	3		1	13.8149	points		1	10
10	3		2	10.9393	points		2	10
11	3		2	12.1378	points		2	10
12	3		1	14.489	points		1	10
8	3		1	13.1157	points		1	10
10	3		2	10.5939	points		2	10
9	3		1	14.1644	points		1	10
11	3		1	16.6613	points		1	10
10	3		2	11.7175	points		2	10
8	3		2	17.7366	points		2	10
10	3		1	17.0342	points		1	10
10	3		1	13.0159	points		1	10
11	3		1	12.3167	points		1	10
13	3		1	14.8635	points		1	10
11	3		2	11.2389	points		2	10
16	3		1	12.9101	points		1	10
11	3		2	11.8631	points		2	10
10	3		2	13.4361	points		2	10
6	3		2	18.6064	points		2	10
11	3		1	14.1103	points		1	10
16	3		1	11.8423	points		1	10
10	3		1	14.0104	points		1	10
10	3		1	14.0396	points		1	10
7	3		2	12.4124	points		2	10
12	3		1	15.7582	points		1	10
7	3		1	13.8898	points		1	10
9	3		2	10.2152	points		2	10
16	3		2	15.2589	points		2	10
13	3		1	14.9592	points		1	10
8	3		5	12.3184	points		5	10
12	3		1	14.2351	points		1	10
10	3		1	16.3866	points		1	10
10	3		2	12.4374	points		2	10
9	3		2	15.7142	points		2	10
10	3		2	19.1848	points		2	10
10	3		2	13.1407	points		2	10
11	3		2	17.6368	points		2	10
9	3		1	16.3617	points		1	10
10	3		1	14.6638	points		1	10
13	3		2	13.2364	points		2	10
8	3		2	11.3887	points		2	10
10	3		1	14.9118	points		1	10
9	3		2	12.8369	points		2	10
9	3		5	12.3683	points		5	10
9	3		1	14.4599	points		1	10
12	3		2	12.3916	points		2	10
8	3		2	11.9879	points		2	10
9	3		2	13.4361	points		2	10
12	3		2	11.293	points		2	10
9	3		2	12.0171	points		2	10
11	3		2	12.3167	points		2	10
12	3		2	12.4624	points		2	10
9	3		2	12.4416	points		2	10
9	3		3	14.5115	points		3	10
11	3		1	17.159	points		1	10
11	3		2	18.3359	points		2	10
9	3		1	9.06911	points		1	10
10	3		1	11.8381	points		1	10
8	3		2	7.81816	points		2	10
11	3		1	8.79613	points		1	10
11	3		2	6.8985	points		2	10
8	3		2	8.81691	points		2	10
9	3		2	12.5431	points		2	10
11	3		2	9.64507	points		2	10
8	3		2	8.46735	points		2	10
9	3		2	12.4682	points		2	10
11	3		3	8.94343	points		3	10
9	3		1	11.3662	points		1	10
10	3		10	12.2634	points		10	10
9	3		12	12.3175	points		12	10
11	3		10	11.2147	points		10	10
9	3		10	12.9126	points		10	10
8	3		10	11.764	points		10	10
10	3		11	11.0898	points		11	10
8	3		10	11.2438	points		10	10
7	3		12	10.7652	points		12	10
9	3		9	11.5185	points		9	10
9	3		11	10.965	points		11	10
10	3		13	11.3395	points		13	10
11	3		10	11.1939	points		10	10
8	3		11	11.6683	points		11	10
13	3		12	9.99539	points		12	10
12	3		9	13.9363	points		9	10
9	3		11	13.7615	points		11	10
10	3		9	13.7365	points		9	10
10	3		11	11.7432	points		11	10
12	3		10	11.3936	points		10	10
13	3		10	15.7132	points		10	10
12	3		8	14.96	points		8	10
8	3		11	10.9192	points		11	10
7	3		12	10.99	points		12	10
10	3		10	10.6695	points		10	10
15	3		9	11.4186	points		9	10
15	3		12	11.2189	points		12	10
11	3		11	12.7919	points		11	10
6	3		8	12.0428	points		8	10
12	3		7	13.491	points		7	10
9	3		9	12.538	points		9	10
9	3		10	12.9625	points		10	10
12	3		14	10.7694	points		14	10
16	3		16	12.1635	points		16	10
10	3		10	10.6196	points		10	10
9	3		11	10.9692	points		11	10
15	3		11	11.5892	points		11	10
18	3		11	11.9887	points		11	10
13	3		10	10.4656	points		10	10
10	3		7	13.3121	points		7	10
12	3		9	13.362	points		9	10
18	3		7	11.7682	points		7	10
9	3		10	11.6933	points		10	10
9	3		13	11.6142	points		13	10
11	3		14	12.0886	points		14	10
11	3		11	12.5672	points		11	10
11	3		10	12.2925	points		10	10
12	3		13	10.6903	points		13	10
15	3		11	12.0428	points		11	10
16	3		7	11.4685	points		7	10
14	3		12	10.965	points		12	10
11	3		12	11.119	points		12	10
8	3		13	10.8943	points		13	10
11	3		9	14.2359	points		9	10
14	3		12	11.8639	points		12	10
9	3		16	11.144	points		16	10
9	3		12	12.1635	points		12	10
9	3		14	11.8639	points		14	10
8	3		10	10.345	points		10	10
10	3		11	11.8139	points		11	10
6	3		12	11.069	points		12	10
7	3		11	12.3175	points		11	10
9	3		12	12.0428	points		12	10
10	3		12	11.8139	points		12	10
11	3		12	12.7877	points		12	10
10	3		13	11.4436	points		13	10
8	3		12	10.4948	points		12	10
8	3		8	13.5118	points		8	10
12	3		6	15.2388	points		6	10
9	3		10	9.94545	points		10	10
11	3		12	10.9442	points		12	10
9	3		8	13.2122	points		8	10
11	3		13	12.4631	points		13	10
10	3		8	14.4107	points		8	10
10	3		11	11.8389	points		11	10
13	3		13	12.0636	points		13	10
9	3		9	11.918	points		9	10
10	3		12	13.7157	points		12	10
8	3		9	10.2691	points		9	10
14	3		11	10.394	points		11	10
8	3		10	10.8684	points		10	10
8	3		8	12.4913	points		8	10
10	3		9	11.7922	points		9	10
8	3		10	10.3648	points		10	10
12	3		9	11.2928	points		9	10
11	3		7	12.1917	points		7	10
14	3		8	11.0639	points		8	10
9	3		9	12.0128	points		9	10
14	3		9	11.6174	points		9	10
10	3		9	11.2179	points		9	10
13	3		8	12.1126	points		8	10
9	3		9	11.039	points		9	10
9	3		8	10.5146	points		8	10
10	3		7	11.193	points		7	10
9	3		10	10.2691	points		10	10
10	3		8	10.1651	points		8	10
11	3		8	10.0652	points		8	10
12	3		8	12.3623	points		8	10
10	3		10	10.9641	points		10	10
11	3		8	11.838	points		8	10
12	3		8	10.6936	points		8	10
10	3		8	12.6661	points		8	10
9	3		8	10.5688	points		8	10
11	3		9	10.5396	points		9	10
13	3		10	10.9391	points		10	10
10	3		9	10.2442	points		9	10
11	3		9	12.2417	points		9	10
10	3		9	12.2375	points		9	10
7	3		8	12.5371	points		8	10
13	3		9	10.9641	points		9	10
12	3		7	9.71981	points		7	10
9	3		9	12.2916	points		9	10
10	3		12	10.394	points		12	10
15	3		8	13.0864	points		8	10
14	3		10	10.9683	points		10	10
11	3		9	11.6923	points		9	10
12	3		9	11.1388	points		9	10
11	3		7	10.1651	points		7	10
9	3		8	12.1626	points		8	10
12	3		9	11.8879	points		9	10
9	3		8	11.0182	points		8	10
11	3		9	12.8159	points		9	10
9	3		9	11.9878	points		9	10
11	3		8	12.0877	points		8	10
10	3		8	12.2417	points		8	10
10	3		7	13.1363	points		7	10
14	3		8	10.9433	points		8	10
8	3		7	9.86544	points		7	10
11	3		9	11.9878	points		9	10
9	3		9	12.1126	points		9	10
12	3		9	10.6395	points		9	10
8	3		9	10.4189	points		9	10
10	3		7	14.7593	points		7	10
10	3		10	10.6437	points		10	10
13	3		9	12.2375	points		9	10
9	3		9	11.8629	points		9	10
12	3		9	10.4397	points		9	10
12	3		7	10.0652	points		7	10
11	3		9	11.5383	points		9	10
8	3		8	11.4884	points		8	10
7	3		8	11.2138	points		8	10
9	3		9	12.6869	points		9	10
10	3		7	12.741	points		7	10
14	3		8	11.014	points		8	10
16	3		8	11.838	points		8	10
10	3		8	11.4926	points		8	10
11	3		9	11.3885	points		9	10
11	3		8	12.2666	points		8	10
11	3		8	10.3648	points		8	10
10	3		7	11.143	points		7	10
7	3		10	9.34109	points		10	10
9	3		10	10.215	points		10	10
7	3		8	11.1379	points		8	10
10	3		12	11.7122	points		12	10
13	3		9	11.6914	points		9	10
14	3		9	11.4917	points		9	10
11	3		12	10.6885	points		12	10
10	3		10	10.7925	points		10	10
13	3		8	12.6402	points		8	10
11	3		10	9.91445	points		10	10
7	3		11	10.2932	points		11	10
12	3		11	10.4638	points		11	10
12	3		12	8.74511	points		12	10
13	3		8	13.0356	points		8	10
9	3		10	13.4892	points		10	10
12	3		12	9.49417	points		12	10
16	3		8	11.2378	points		8	10
12	3		11	9.78961	points		11	10
14	3		10	10.8383	points		10	10
10	3		11	10.9673	points		11	10
11	3		8	11.862	points		8	10
12	3		11	9.4692	points		11	10
11	3		10	10.2432	points		10	10
12	3		10	10.289	points		10	10
12	3		8	11.7122	points		8	10
12	3		10	10.2432	points		10	10
13	3		9	11.242	points		9	10
12	3		12	9.6398	points		12	10
8	3		12	10.468	points		12	10
6	3		12	12.2158	points		12	10
10	3		8	11.6623	points		8	10
12	3		9	11.3626	points		9	10
8	3		12	10.0685	points		12	10
13	3		8	11.5374	points		8	10
8	3		11	9.76464	points		11	10
11	3		11	10.1184	points		11	10
13	3		12	10.1641	points		12	10
9	3		7	12.0867	points		7	10
12	3		11	9.83955	points		11	10
9	4		12	12.066	points		12	10
11	4		12	10.5429	points		12	10
10	4		11	9.04473	points		11	10
8	4		8	10.0685	points		8	10
9	4		12	12.1866	points		12	10
10	4		11	9.09048	points		11	10
9	4		12	10.0934	points		12	10
7	4		12	10.6178	points		12	10
8	4		11	10.4138	points		11	10
9	4		11	10.7884	points		11	10
9	4		9	14.4338	points		9	10
9	4		10	9.61483	points		10	10
8	4		10	9.4692	points		10	10
9	4		9	10.5886	points		9	10
8	4		9	11.088	points		9	10
7	4		11	11.088	points		11	10
10	4		9	11.192	points		9	10
8	4		13	10.5429	points		13	10
8	4		10	9.84373	points		10	10
8	4		11	10.3639	points		11	10
10	4		8	12.711	points		8	10
8	4		9	12.2158	points		9	10
8	4		9	11.5416	points		9	10
8	4		9	13.1854	points		9	10
8	4		10	11.4126	points		10	10
9	4		8	11.6415	points		8	10
10	4		10	10.3639	points		10	10
9	4		11	11.113	points		11	10
9	4		9	11.7663	points		9	10
9	4		7	11.3419	points		7	10
8	4		11	10.1434	points		11	10
9	4		9	10.4887	points		9	10
7	4		8	12.2865	points		8	10
9	4		10	11.7164	points		10	10
12	4		11	13.9386	points		11	10
8	4		8	10.393	points		8	10
10	4		11	10.8175	points		11	10
9	4		13	10.6677	points		13	10
9	4		11	11.5915	points		11	10
7	4		9	11.2877	points		9	10
8	4		7	12.4613	points		7	10
9	4		9	11.1879	points		9	10
8	4		11	14.0842	points		11	10
9	4		13	10.418	points		13	10
9	4		10	10.7176	points		10	10
8	4		7	10.7176	points		7	10
8	4		9	11.837	points		9	10
7	4		12	10.1924	points		12	10
8	4		16	10.338	points		16	10
7	4		9	11.5115	points		9	10
9	4		10	10.313	points		10	10
9	4		15	10.5627	points		15	10
9	4		18	11.911	points		18	10
9	4		19	10.0925	points		19	10
7	4		9	11.5906	points		9	10
10	4		17	10.1424	points		17	10
9	4		18	10.3921	points		18	10
9	4		18	9.91353	points		18	10
9	4		13	10.363	points		13	10
7	4		15	10.517	points		15	10
9	4		19	11.8361	points		19	10
8	4		11	10.7874	points		11	10
8	4		10	10.4878	points		10	10
9	4		15	11.3617	points		15	10
7	4		12	11.6613	points		12	10
8	4		15	8.88981	points		15	10
8	4		14	11.0371	points		14	10
8	4		16	11.1412	points		16	10
9	4		14	10.1632	points		14	10
8	4		14	10.4628	points		14	10
8	4		14	10.1424	points		14	10
7	4		18	8.81909	points		18	10
10	4		17	11.0371	points		17	10
10	4		10	11.2369	points		10	10
8	5		14	10.7417	points		14	10
12	5		13	10.1882	points		13	10
9	5		12	10.517	points		12	10
9	5		14	10.2381	points		14	10
12	5		20	11.4117	points		20	10
10	5		13	10.6376	points		13	10
8	5		14	10.8623	points		14	10
10	5		10	8.66509	points		10	10
11	5		11	10.5378	points		11	10
11	5		11	10.5669	points		11	10
12	5		12	9.51403	points		12	10
8	5		15	11.1662	points		15	10
10	5		17	10.4379	points		17	10
12	5		14	11.0621	points		14	10
8	5		18	11.0163	points		18	10
11	5		16	9.71797	points		16	10
10	5		12	11.6156	points		12	10
11	5		9	12.3854	points		9	10
8	5		18	11.3118	points		18	10
11	5		12	10.492	points		12	10
10	5		22	12.6351	points		22	10
10	5		14	9.89275	points		14	10
8	5		18	10.6668	points		18	10
10	5		14	11.7113	points		14	10
9	5		21	9.76372	points		21	10
12	5		17	10.8166	points		17	10
12	5		14	10.4628	points		14	10
12	5		18	10.0925	points		18	10
8	5		17	9.96766	points		17	10
9	5		20	10.9165	points		20	10
12	5		9	10.9622	points		9	10
8	5		9	11.9859	points		9	10
11	5		11	10.492	points		11	10
11	5		17	10.0675	points		17	10
12	5		20	10.3921	points		20	10
7	5		9	10.8623	points		9	10
11	5		9	11.5115	points		9	10
12	5		21	11.3368	points		21	10
12	5		16	8.96891	points		16	10
11	5		21	12.4354	points		21	10
8	5		10	12.1649	points		10	10
12	5		10	10.9664	points		10	10
11	5		10	10.9165	points		10	10
12	5		17	11.8361	points		17	10
12	5		12	9.39337	points		12	10
11	5		7	12.6102	points		7	10
11	5		16	10.4628	points		16	10
9	5		16	10.8374	points		16	10
10	5		21	13.0638	points		21	10
10	5		20	10.2173	points		20	10
9	5		15	10.8416	points		15	10
9	5		21	11.6114	points		21	10
11	5		13	11.6863	points		13	10
9	5		20	11.8112	points		20	10
13	5		10	11.2618	points		10	10
10	5		17	10.2423	points		17	10
11	5		17	11.7862	points		17	10
8	5		22	12.8848	points		22	10
9	5		22	11.1162	points		22	10
9	5		11	11.7155	points		11	10
9	5		8	11.8403	points		8	10
10	5		9	10.4878	points		9	10
8	5		17	10.0426	points		17	10
10	5		14	11.6406	points		14	10
11	5		20	11.5864	points		20	10
9	5		15	11.7654	points		15	10
7	5		22	12.4895	points		22	10
11	5		17	10.8124	points		17	10
9	5		9	10.8623	points		9	10
8	5		19	10.1133	points		19	10
10	5		11	13.3135	points		11	10
11	5		11	9.56397	points		11	10
8	5		17	9.49325	points		17	10
11	5		9	11.961	points		9	10
13	5		17	11.3659	points		17	10
11	5		16	10.2881	points		16	10
9	5		12	9.91772	points		12	10
7	5		14	8.98969	points		14	10
9	5		18	11.3867	points		18	10
11	5		17	10.6918	points		17	10
13	5		15	11.291	points		15	10
10	5		16	10.467	points		16	10
7	5		11	11.7654	points		11	10
9	5		16	10.3879	points		16	10
12	6		16	9.73875	points		16	10
16	6		8	11.7654	points		8	10
9	6		9	12.1649	points		9	10
10	6		15	9.79288	points		15	10
15	6		11	9.51822	points		11	10
18	6		12	10.9123	points		12	10
19	6		9	10.7874	points		9	10
9	6		10	11.7862	points		10	10
17	6		15	10.6376	points		15	10
18	6		14	10.2881	points		14	10
18	6		11	9.91353	points		11	10
13	6		13	11.1162	points		13	10
15	6		19	10.363	points		19	10
19	6		14	11.4616	points		14	10
11	6		21	11.936	points		21	10
10	6		14	10.4379	points		14	10
15	6		16	9.19362	points		16	10
12	6		14	9.43912	points		14	10
15	6		9	12.5644	points		9	10
14	6		19	11.1911	points		19	10
16	6		9	13.8836	points		9	10
14	6		9	9.96766	points		9	10
14	6		21	12.2398	points		21	10
14	6		19	9.73875	points		19	10
18	6		14	10.0384	points		14	10
17	6		13	11.3867	points		13	10
10	6		22	12.5852	points		22	10
14	6		15	10.467	points		15	10
13	6		20	11.9652	points		20	10
12	6		17	10.3672	points		17	10
14	6		19	10.2173	points		19	10
20	6		14	11.6905	points		14	10
13	6		15	9.61809	points		15	10
14	6		17	10.4129	points		17	10
10	6		16	11.112	points		16	10
11	6		10	10.2173	points		10	10
11	6		11	11.0871	points		11	10
12	6		21	11.1869	points		21	10
15	6		9	11.9652	points		9	10
17	6		7	11.5615	points		7	10
14	6		9	11.4408	points		9	10
18	6		9	11.0371	points		9	10
16	6		9	12.0109	points		9	10
12	6		20	10.2673	points		20	10
9	6		22	11.7113	points		22	10
18	6		9	13.4633	points		9	10
12	6		19	8.54444	points		19	10
22	6		6	11.7904	points		6	10
14	6		14	11.8861	points		14	10
18	6		8	12.4853	points		8	10
14	6		21	10.6418	points		21	10
21	6		16	10.517	points		16	10
17	6		14	10.9622	points		14	10
14	6		20	10.9373	points		20	10
18	6		21	12.2148	points		21	10
17	6		12	10.2881	points		12	10
20	6		12	9.31428	points		12	10
9	6		13	10.6127	points		13	10
9	6		13	9.58894	points		13	10
11	6		12	10.5919	points		12	10
17	6		21	12.3854	points		21	10
20	6		17	10.2381	points		17	10
9	6		10	9.38919	points		10	10
9	6		14	10.8124	points		14	10
21	6		12	10.9622	points		12	10
16	6		13	10.4171	points		13	10
21	6		14	10.7667	points		14	10
10	6		10	10.9664	points		10	10
10	6		22	11.3617	points		22	10
10	6		11	11.5615	points		11	10
17	6		18	11.6655	points		18	10
12	6		17	10.7167	points		17	10
7	6		22	12.1857	points		22	10
16	6		16	11.7363	points		16	10
16	6		9	12.6601	points		9	10
21	6		11	11.0913	points		11	10
20	6		16	10.492	points		16	10
15	6		12	11.6613	points		12	10
21	6		11	11.4117	points		11	10
13	6		18	11.1911	points		18	10
20	6		10	11.0122	points		10	10
10	6		21	11.7155	points		21	10
17	6		10	11.1911	points		10	10
17	6		10	10.5627	points		10	10
22	6		12	11.4908	points		12	10
22	6		10	11.5365	points		10	10
11	6		21	11.4158	points		21	10
8	6		10	10.8873	points		10	10
9	6		12	11.8903	points		12	10
17	6		9	12.6102	points		9	10
14	6		15	9.34344	points		15	10
20	6		21	11.4366	points		21	10
15	6		9	10.7916	points		9	10
22	6		8	10.9872	points		8	10
17	6		13	10.6127	points		13	10
9	6		12	9.63887	points		12	10
19	6		21	10.6127	points		21	10
11	6		11	10.0675	points		11	10
11	6		13	12.8141	points		13	10
17	6		8	11.0871	points		8	10
9	6		13	11.4117	points		13	10
17	6		15	11.6406	points		15	10
16	6		19	10.5919	points		19	10
12	6		12	10.8665	points		12	10
14	6		20	11.6613	points		20	10
18	6		20	9.48906	points		20	10
17	6		13	11.2618	points		13	10
15	6		14	9.26434	points		14	10
16	6		10	10.6376	points		10	10
11	6		6	12.5145	points		6	10
16	6		12	10.1882	points		12	10
16	6		10	11.9152	points		10	10
8	6		12	10.5669	points		12	10
9	6		18	10.313	points		18	10
15	6		19	9.86778	points		19	10
11	6		9	11.9901	points		9	10
12	6		8	12.6851	points		8	10
9	6		17	11.5365	points		17	10
10	6		20	10.4628	points		20	10
15	6		21	11.6613	points		21	10
14	6		20	12.0608	points		20	10
11	6		22	10.8665	points		22	10
13	6		15	10.8416	points		15	10
19	6		18	11.9901	points		18	10
14	6		8	12.2107	points		8	10
21	6		12	9.51822	points		12	10
14	6		21	11.1412	points		21	10
16	6		14	10.9664	points		14	10
14	6		16	11.137	points		16	10
9	6		19	12.4895	points		19	10
19	6		20	11.1662	points		20	10
9	6		13	10.8623	points		13	10
9	6		16	12.7849	points		16	10
21	6		10	11.936	points		10	10
19	6		14	12.1649	points		14	10
14	6		9	12.5103	points		9	10
13	6		16	11.0122	points		16	10
22	6		12	9.76791	points		12	10
15	6		10	10.0883	points		10	10
20	6		14	10.3172	points		14	10
17	6		9	12.5353	points		9	10
19	6		22	11.4158	points		22	10
14	6		10	10.7375	points		10	10
15	6		19	11.3659	points		19	10
17	6		11	11.6114	points		11	10
16	6		21	11.6406	points		21	10
10	6		8	10.9872	points		8	10
11	6		11	11.0621	points		11	10
21	6		19	10.3422	points		19	10
9	6		21	12.0109	points		21	10
7	6		15	11.2411	points		15	10
9	6		10	10.2673	points		10	10
9	6		12	10.7874	points		12	10
9	6		8	11.5407	points		8	10
20	6		20	10.4628	points		20	10
22	6		19	10.5128	points		19	10
9	6		12	10.0925	points		12	10
19	6		15	10.9914	points		15	10
6	6		9	11.2161	points		9	10
14	6		10	11.1412	points		10	10
8	6		14	10.5669	points		14	10
21	6		19	10.9165	points		19	10
16	6		13	12.4895	points		13	10
14	6		15	9.96766	points		15	10
20	6		10	10.9165	points		10	10
21	6		10	11.0621	points		10	10
12	6		22	12.5145	points		22	10
12	6		15	10.4878	points		15	10
13	6		14	10.6876	points		14	10
13	6		9	12.1399	points		9	10
12	6		12	11.1662	points		12	10
21	6		15	10.6918	points		15	10
17	6		11	13.663	points		11	10
10	6		19	11.5157	points		19	10
14	6		13	9.68881	points		13	10
12	6		9	12.7849	points		9	10
13	6		9	11.9652	points		9	10
14	6		14	9.84281	points		14	10
10	6		9	12.5852	points		9	10
22	6		12	11.5615	points		12	10
11	6		11	10.3172	points		11	10
18	6		14	10.6668	points		14	10
17	6		10	9.61809	points		10	10
22	6		18	10.4628	points		18	10
16	6		14	12.1607	points		14	10
9	6		12	11.2868	points		12	10
11	6		12	11.0371	points		12	10
16	6		14	11.961	points		14	10
12	6		16	10.2673	points		16	10
11	6		15	10.3921	points		15	10
18	6		11	10.0426	points		11	10
10	6		21	11.7404	points		21	10
21	6		15	11.6406	points		15	10
10	6		12	9.06878	points		12	10
10	6		9	14.0875	points		9	10
12	6		22	13.1137	points		22	10
10	6		11	10.7916	points		11	10
21	6		13	11.266	points		13	10
10	6		14	11.5365	points		14	10
12	6		20	10.8124	points		20	10
9	6		13	11.4158	points		13	10
15	6		8	11.1911	points		8	10
21	6		14	10.6376	points		14	10
9	6		13	11.0163	points		13	10
8	6		14	11.0413	points		14	10
13	6		8	11.1162	points		8	10
12	6		15	12.7642	points		15	10
21	6		18	10.6626	points		18	10
11	6		9	10.5669	points		9	10
13	6		19	9.81784	points		19	10
8	6		15	10.467	points		15	10
13	6		15	10.2631	points		15	10
15	6		14	10.5669	points		14	10
19	6		11	9.34344	points		11	10
12	6		13	10.3672	points		13	10
20	6		16	11.4658	points		16	10
20	6		12	11.911	points		12	10
13	6		21	12.4354	points		21	10
14	6		19	11.0122	points		19	10
10	6		10	10.3422	points		10	10
6	6		18	9.46409	points		18	10
12	6		21	11.1412	points		21	10
10	6		19	10.6376	points		19	10
12	6		16	11.1869	points		16	10
18	6		20	9.73875	points		20	10
19	6		10	10.0675	points		10	10
9	6		17	11.2369	points		17	10
8	6		17	9.78869	points		17	10
17	6		6	13.0346	points		6	10
20	6		10	10.7125	points		10	10
21	6		21	11.8112	points		21	10
20	6		6	13.3093	points		6	10
22	6		13	11.5615	points		13	10
15	6		21	11.911	points		21	10
18	6		9	11.7363	points		9	10
8	6		19	11.0621	points		19	10
12	6		18	10.7874	points		18	10
21	6		14	9.54319	points		14	10
14	6		12	10.7167	points		12	10
16	6		9	12.0401	points		9	10
19	6		12	11.3617	points		12	10
20	6		13	10.4421	points		13	10
13	6		21	10.9622	points		21	10
16	6		13	11.3617	points		13	10
10	6		14	11.3617	points		14	10
14	6		18	11.4366	points		18	10
9	6		13	10.1632	points		13	10
16	6		11	10.7625	points		11	10
12	6		19	11.9152	points		19	10
10	6		14	10.8873	points		14	10
14	6		15	9.76791	points		15	10
9	6		21	10.5877	points		21	10
22	6		18	9.88856	points		18	10
10	6		22	12.0401	points		22	10
19	6		12	10.3672	points		12	10
11	6		12	11.5864	points		12	10
21	6		22	11.0621	points		22	10
8	6		6	13.2136	points		6	10
11	6		15	11.5157	points		15	10
19	6		19	10.8665	points		19	10
21	6		14	10.9414	points		14	10
15	6		19	10.9664	points		19	10
10	6		16	9.48906	points		16	10
12	6		13	9.31428	points		13	10
8	6		18	11.9901	points		18	10
20	6		13	10.5378	points		13	10
19	6		21	12.5394	points		21	10
12	6		20	9.61809	points		20	10
15	6		16	10.8623	points		16	10
9	6		12	11.3118	points		12	10
10	6		16	11.5906	points		16	10
14	6		7	12.1899	points		7	10
19	6		14	10.8124	points		14	10
13	6		13	10.1383	points		13	10
15	6		21	12.71	points		21	10
10	6		14	11.961	points		14	10
10	6		19	9.94269	points		19	10
22	6		18	9.71797	points		18	10
15	6		11	11.0663	points		11	10
14	6		19	10.1175	points		19	10
9	6		18	10.6876	points		18	10
12	6		11	9.86359	points		11	10
15	6		19	8.84406	points		19	10
11	6		16	12.3605	points		16	10
19	6		13	9.63887	points		13	10
13	6		10	10.3422	points		10	10
9	6		14	10.7667	points		14	10
9	6		16	10.5419	points		16	10
14	6		21	11.5407	points		21	10
9	6		8	11.5615	points		8	10
12	6		17	10.6918	points		17	10
11	6		15	9.06459	points		15	10
14	6		14	11.0371	points		14	10
10	6		21	13.2344	points		21	10
18	6		19	9.74294	points		19	10
14	6		9	12.7849	points		9	10
12	6		14	10.5378	points		14	10
12	6		10	10.8124	points		10	10
14	6		21	12.1358	points		21	10
16	6		14	9.28931	points		14	10
15	6		22	12.1399	points		22	10
11	6		17	10.1632	points		17	10
21	6		14	12.2606	points		14	10
15	6		8	11.6156	points		8	10
12	6		15	11.266	points		15	10
9	6		10	11.0663	points		10	10
22	6		17	11.8112	points		17	10
11	6		17	12.1108	points		17	10
13	6		15	12.5394	points		15	10
14	6		11	10.4878	points		11	10
20	6		17	10.5627	points		17	10
13	6		11	11.3409	points		11	10
8	6		15	10.363	points		15	10
14	6		13	11.6156	points		13	10
13	6		9	11.2369	points		9	10
14	6		15	11.7904	points		15	10
8	6		11	11.6364	points		11	10
15	6		15	9.99263	points		15	10
18	6		8	10.7125	points		8	10
9	6		21	11.3909	points		21	10
19	6		21	11.7612	points		21	10
15	6		11	10.2631	points		11	10
15	6		14	11.0913	points		14	10
14	6		11	10.1674	points		11	10
11	6		19	9.74294	points		19	10
13	6		19	11.8361	points		19	10
16	6		8	11.5864	points		8	10
12	6		13	10.9165	points		13	10
21	6		17	11.2161	points		17	10
19	6		13	10.3879	points		13	10
10	6		20	9.14369	points		20	10
18	6		15	11.1662	points		15	10
21	6		15	11.6613	points		15	10
19	6		22	10.8623	points		22	10
16	6		22	11.2618	points		22	10
20	6		16	9.94269	points		16	10
10	6		18	11.3118	points		18	10
17	6		15	11.137	points		15	10
17	6		16	10.2132	points		16	10
6	6		17	11.7155	points		17	10
10	6		10	8.74419	points		10	10
21	6		17	10.5419	points		17	10
6	6		20	11.112	points		20	10
13	6		16	11.6114	points		16	10
21	6		17	10.0633	points		17	10
9	6		15	10.8915	points		15	10
19	6		13	11.1662	points		13	10
18	6		20	11.4117	points		20	10
14	6		13	11.0621	points		13	10
12	6		11	10.7167	points		11	10
9	6		21	11.3617	points		21	10
12	6		13	10.5128	points		13	10
13	6		17	10.7667	points		17	10
21	6		15	11.7612	points		15	10
13	6		21	12.3355	points		21	10
14	6		9	10.9622	points		9	10
18	6		20	10.2673	points		20	10
13	6		13	10.2673	points		13	10
11	6		16	11.2618	points		16	10
19	6		14	11.3409	points		14	10
14	6		11	9.89275	points		11	10
15	6		21	13.0638	points		21	10
21	6		21	11.5407	points		21	10
18	6		11	10.5378	points		11	10
22	6		8	12.5602	points		8	10
12	6		19	9.58894	points		19	10
12	6		15	10.1133	points		15	10
22	6		16	9.91772	points		16	10
6	6		19	11.3368	points		19	10
15	6		9	11.3617	points		9	10
19	6		21	11.9152	points		21	10
14	6		13	10.6626	points		13	10
19	6		18	10.2881	points		18	10
16	6		21	10.5128	points		21	10
13	6		14	10.1882	points		14	10
18	6		16	11.2161	points		16	10
13	6		12	12.0608	points		12	10
21	6		21	11.7404	points		21	10
20	6		9	10.5877	points		9	10
16	6		8	13.0346	points		8	10
12	6		15	9.9385	points		15	10
16	6		12	10.3172	points		12	10
7	6		11	10.9165	points		11	10
14	6		10	11.6655	points		10	10
13	6		16	11.3368	points		16	10
21	6		18	9.11453	points		18	10
14	6		18	11.7363	points		18	10
19	6		8	11.5365	points		8	10
18	6		16	11.3118	points		16	10
11	6		13	11.6114	points		13	10
19	6		15	10.3672	points		15	10
18	6		10	10.8873	points		10	10
11	6		10	13.2593	points		10	10
19	6		14	10.9664	points		14	10
16	6		10	11.0913	points		10	10
13	6		10	8.894	points		10	10
10	6		15	11.7363	points		15	10
14	6		9	12.9597	points		9	10
16	6		15	10.5378	points		15	10
21	6		12	11.5115	points		12	10
8	6		14	11.137	points		14	10
17	6		10	10.6626	points		10	10
15	6		13	11.137	points		13	10
14	6		21	13.7088	points		21	10
21	6		12	11.4616	points		12	10
19	6		10	11.8403	points		10	10
9	6		9	11.6863	points		9	10
14	6		20	10.3172	points		20	10
10	6		19	11.6863	points		19	10
21	6		12	12.2606	points		12	10
14	6		10	9.68881	points		10	10
22	6		19	10.9414	points		19	10
17	6		9	12.2856	points		9	10
14	6		19	10.9165	points		19	10
8	6		9	12.3105	points		9	10
15	6		14	10.1924	points		14	10
10	6		9	13.3592	points		9	10
17	6		12	11.5115	points		12	10
17	6		18	10.7167	points		18	10
15	6		15	10.8124	points		15	10
11	6		16	9.94269	points		16	10
17	6		19	11.7654	points		19	10
11	6		17	11.0621	points		17	10
15	6		16	11.7155	points		16	10
13	6		15	11.8153	points		15	10
9	6		11	10.0925	points		11	10
15	6		19	11.4366	points		19	10
11	6		9	10.7874	points		9	10
15	6		10	12.3105	points		10	10
8	6		14	11.4117	points		14	10
21	6		17	11.2161	points		17	10
21	6		22	11.6905	points		22	10
11	6		18	12.8848	points		18	10
14	6		14	11.5864	points		14	10
11	6		10	11.0871	points		10	10
19	6		16	11.3909	points		16	10
19	6		22	12.2107	points		22	10
8	6		14	10.9872	points		14	10
13	6		13	10.2673	points		13	10
17	6		16	12.0858	points		16	10
13	6		22	10.5919	points		22	10
20	6		20	12.9847	points		20	10
15	6		14	11.0913	points		14	10
15	6		15	10.0675	points		15	10
22	6		9	10.9414	points		9	10
22	6		11	11.3867	points		11	10
16	6		7	11.9859	points		7	10
18	6		17	10.8166	points		17	10
15	6		21	12.3105	points		21	10
16	6		8	12.5394	points		8	10
17	6		15	10.2173	points		15	10
10	6		14	10.0176	points		14	10
17	6		13	11.3409	points		13	10
20	6		7	10.9373	points		7	10
16	6		13	10.3879	points		13	10
17	6		10	10.0675	points		10	10
15	6		13	10.9373	points		13	10
13	6		21	12.2856	points		21	10
20	6		12	11.6114	points		12	10
13	6		10	10.8374	points		10	10
11	6		19	12.3147	points		19	10
21	6		11	11.5115	points		11	10
13	6		10	10.7417	points		10	10
17	6		15	9.64306	points		15	10
15	6		15	10.0134	points		15	10
21	6		13	10.5128	points		13	10
9	6		19	12.6601	points		19	10
20	6		14	11.4658	points		14	10
13	6		16	11.6863	points		16	10
16	6		15	11.3909	points		15	10
14	6		15	10.3921	points		15	10
11	6		9	10.313	points		9	10
21	6		15	10.4129	points		15	10
21	6		15	11.8361	points		15	10
11	6		9	11.936	points		9	10
8	6		15	11.7904	points		15	10
19	6		14	9.41834	points		14	10
15	6		11	11.0122	points		11	10
16	6		16	10.0426	points		16	10
19	6		19	10.3879	points		19	10
9	6		15	11.5906	points		15	10
21	6		12	10.9914	points		12	10
13	6		17	11.961	points		17	10
18	6		11	10.5627	points		11	10
21	6		12	10.8623	points		12	10
14	6		18	10.9872	points		18	10
16	6		21	11.4866	points		21	10
12	6		14	11.7904	points		14	10
21	6		17	11.1911	points		17	10
9	6		18	12.0359	points		18	10
8	6		14	9.79288	points		14	10
15	6		11	10.313	points		11	10
12	6		21	12.065	points		21	10
11	6		10	10.2881	points		10	10
10	6		14	11.291	points		14	10
16	6		10	10.7874	points		10	10
18	6		22	11.2119	points		22	10
18	6		8	13.3135	points		8	10
8	6		15	10.6876	points		15	10
16	6		21	11.7113	points		21	10
13	6		21	12.9098	points		21	10
15	6		14	11.2119	points		14	10
10	6		13	10.6168	points		13	10
10	6		15	10.6376	points		15	10
14	6		10	12.0858	points		10	10
10	6		15	11.1662	points		15	10
10	6		16	11.4408	points		16	10
15	6		20	10.0925	points		20	10
9	6		9	11.4908	points		9	10
15	6		15	11.5906	points		15	10
12	6		17	9.46409	points		17	10
14	6		15	9.86778	points		15	10
10	6		13	11.0621	points		13	10
13	6		11	10.5378	points		11	10
21	6		16	10.3879	points		16	10
12	6		12	10.4421	points		12	10
10	6		17	11.7363	points		17	10
9	6		15	10.0925	points		15	10
20	6		11	9.99263	points		11	10
19	6		9	12.09	points		9	10
12	6		19	11.6364	points		19	10
10	6		15	9.84281	points		15	10
19	6		27	13.737	points		27	10
9	6		27	11.6854	points		27	10
19	6		33	13.1877	points		33	10
9	6		27	14.0866	points		27	10
14	6		35	16.1548	points		35	10
9	6		22	11.6396	points		22	10
12	6		29	13.6371	points		29	10
18	6		29	15.7096	points		29	10
15	6		35	12.3096	points		35	10
16	6		24	13.9617	points		24	10
19	6		27	13.3375	points		27	10
17	6		26	12.809	points		26	10
16	6		30	12.6134	points		30	10
15	6		23	10.7907	points		23	10
11	6		26	12.8631	points		26	10
19	6		30	14.8564	points		30	10
9	6		25	12.4137	points		25	10
10	6		30	14.6109	points		30	10
14	6		34	12.3138	points		34	10
17	6		25	14.2072	points		25	10
22	6		28	12.3096	points		28	10
18	6		32	14.1573	points		32	10
14	6		26	12.9588	points		26	10
10	6		31	13.1336	points		31	10
16	6		36	14.407	points		36	10
22	6		29	14.6567	points		29	10
14	6		31	13.8119	points		31	10
13	6		27	13.0129	points		27	10
16	6		34	12.9089	points		34	10
22	6		33	11.6604	points		33	10
20	6		33	12.834	points		33	10
14	6		28	11.8644	points		28	10
15	6		29	12.3096	points		29	10
9	6		22	12.2389	points		22	10
11	6		26	11.3858	points		26	10
7	6		25	13.5581	points		25	10
17	6		22	10.6159	points		22	10
21	6		35	13.8327	points		35	10
8	6		22	11.0654	points		22	10
15	6		27	11.5855	points		27	10
14	6		35	11.2651	points		35	10
13	6		27	12.6592	points		27	10
7	6		23	12.0641	points		23	10
13	6		32	14.4611	points		32	10
10	6		32	13.787	points		32	10
13	6		33	12.3346	points		33	10
21	6		33	13.9076	points		33	10
12	6		31	13.2626	points		31	10
10	6		29	14.7108	points		29	10
19	6		28	12.2347	points		28	10
11	6		31	13.583	points		31	10
10	6		28	13.1336	points		28	10
15	6		32	14.0616	points		32	10
15	6		32	13.3583	points		32	10
13	6		27	11.9892	points		27	10
19	6		30	13.3084	points		30	10
14	6		33	12.5343	points		33	10
16	6		29	13.7578	points		29	10
15	6		31	14.6609	points		31	10
15	6		26	11.4357	points		26	10
9	6		25	11.4649	points		25	10
15	6		34	11.4107	points		34	10
15	6		26	12.9338	points		26	10
9	6		32	13.9368	points		32	10
15	6		30	11.6604	points		30	10
14	6		29	13.4332	points		29	10
11	6		22	11.7603	points		22	10
16	6		33	12.2639	points		33	10
19	6		29	12.6134	points		29	10
15	6		33	12.5343	points		33	10
12	6		32	15.5556	points		32	10
17	6		33	13.9368	points		33	10
11	6		34	14.1573	points		34	10
12	6		23	11.4107	points		23	10
18	6		23	11.315	points		23	10
21	6		25	12.7133	points		25	10
14	6		28	13.737	points		28	10
17	6		27	13.3625	points		27	10
18	6		26	12.2389	points		26	10
14	6		30	13.7328	points		30	10
11	6		30	14.0824	points		30	10
21	6		24	12.1598	points		24	10
10	6		33	14.2572	points		33	10
14	6		26	12.809	points		26	10
10	6		34	13.5331	points		34	10
22	6		27	14.1116	points		27	10
8	6		29	15.7054	points		29	10
15	6		23	10.3662	points		23	10
21	6		22	11.4149	points		22	10
21	6		26	13.8119	points		26	10
14	6		29	15.0604	points		29	10
13	6		25	12.035	points		25	10
15	6		33	12.6342	points		33	10
10	6		27	12.2347	points		27	10
15	6		26	12.0599	points		26	10
16	6		28	12.9588	points		28	10
20	6		33	12.7591	points		33	10
9	6		26	13.7079	points		26	10
15	6		26	12.1848	points		26	10
17	6		35	12.9338	points		35	10
15	6		26	13.4624	points		26	10
13	6		32	13.0629	points		32	10
11	6		33	11.7353	points		33	10
16	6		34	11.1902	points		34	10
12	6		31	15.6846	points		31	10
17	6		29	13.8577	points		29	10
15	6		26	13.3375	points		26	10
11	6		35	12.9338	points		35	10
9	6		29	13.9118	points		29	10
19	6		28	12.4844	points		28	10
15	6		22	12.4886	points		22	10
27	7		32	13.7578	points		32	10
27	7		23	12.2639	points		23	10
33	7		26	12.9338	points		26	10
27	7		33	12.6883	points		33	10
35	7		31	13.2085	points		31	10
22	7		26	12.6841	points		26	10
29	7		32	13.8577	points		32	10
29	7		26	11.8893	points		26	10
35	7		33	12.0849	points		33	10
24	7		34	13.0087	points		34	10
27	7		28	14.6067	points		28	10
26	7		34	12.5593	points		34	10
30	7		33	12.6134	points		33	10
23	7		25	12.0891	points		25	10
26	7		23	13.3375	points		23	10
30	7		25	13.3084	points		25	10
25	7		31	12.9338	points		31	10
30	7		35	13.3583	points		35	10
34	7		32	13.762	points		32	10
25	7		30	14.382	points		30	10
28	7		27	13.3084	points		27	10
32	7		32	14.3071	points		32	10
26	7		34	12.938	points		34	10
31	7		30	13.9617	points		30	10
36	7		33	12.809	points		33	10
29	7		30	14.3571	points		30	10
31	7		22	10.6159	points		22	10
27	7		29	13.2335	points		29	10
34	7		26	13.3625	points		26	10
33	7		27	13.9118	points		27	10
33	7		27	12.9588	points		27	10
28	7		27	13.3126	points		27	10
29	7		32	14.3071	points		32	10
22	7		30	12.7591	points		30	10
26	7		34	12.4137	points		34	10
25	7		25	11.7603	points		25	10
22	7		31	13.5081	points		31	10
35	7		29	13.7328	points		29	10
22	7		28	12.1848	points		28	10
27	7		28	13.3084	points		28	10
35	7		27	13.0629	points		27	10
27	7		22	13.1128	points		22	10
23	7		23	10.437	points		23	10
32	7		26	12.6342	points		26	10
32	7		26	13.8826	points		26	10
33	7		30	14.8107	points		30	10
33	7		25	13.5622	points		25	10
31	7		27	13.4124	points		27	10
29	7		32	16.1298	points		32	10
28	7		29	14.0824	points		29	10
31	7		30	13.5872	points		30	10
28	7		27	13.2584	points		27	10
32	7		27	12.8381	points		27	10
32	7		29	13.787	points		29	10
27	7		35	12.4345	points		35	10
30	7		31	13.9076	points		31	10
33	7		22	10.4869	points		22	10
29	7		26	12.5094	points		26	10
31	7		24	11.6646	points		24	10
26	7		23	12.2389	points		23	10
25	7		30	12.7091	points		30	10
34	7		27	13.8619	points		27	10
26	7		31	14.9106	points		31	10
32	7		25	11.9143	points		25	10
30	7		31	12.6841	points		31	10
29	7		33	12.6134	points		33	10
22	7		32	13.762	points		32	10
33	7		31	14.2322	points		31	10
29	7		22	12.5885	points		22	10
33	7		35	12.1099	points		35	10
32	7		32	14.6359	points		32	10
33	7		23	12.01	points		23	10
34	7		32	14.6359	points		32	10
23	7		33	15.4057	points		33	10
23	7		33	12.6592	points		33	10
25	7		29	12.5136	points		29	10
28	7		25	12.5385	points		25	10
27	7		23	11.34	points		23	10
26	7		34	14.4569	points		34	10
30	7		28	13.1336	points		28	10
30	7		35	12.4345	points		35	10
24	7		26	12.938	points		26	10
33	7		27	12.2347	points		27	10
26	7		36	11.6355	points		36	10
34	7		28	12.0849	points		28	10
27	7		33	13.1877	points		33	10
29	7		25	15.3059	points		25	10
23	7		27	11.6896	points		27	10
22	7		33	13.3084	points		33	10
26	7		27	12.9838	points		27	10
29	7		31	13.3126	points		31	10
25	7		27	12.8589	points		27	10
33	7		32	12.5343	points		32	10
27	7		29	13.7079	points		29	10
26	7		26	13.3333	points		26	10
28	7		33	13.8577	points		33	10
33	7		31	13.583	points		31	10
26	7		25	12.7133	points		25	10
26	7		30	13.0087	points		30	10
35	7		22	11.985	points		22	10
26	7		27	13.6371	points		27	10
32	7		23	12.5136	points		23	10
33	7		27	12.7383	points		27	10
34	7		26	12.6092	points		26	10
31	7		24	12.2888	points		24	10
29	7		26	14.9313	points		26	10
26	7		34	11.9892	points		34	10
35	7		28	13.4624	points		28	10
29	7		27	11.8851	points		27	10
28	7		34	10.8614	points		34	10
22	7		28	13.737	points		28	10
32	7		32	13.3333	points		32	10
23	7		29	14.1865	points		29	10
26	7		24	12.809	points		24	10
33	7		34	12.1598	points		34	10
31	7		31	13.1086	points		31	10
26	7		26	12.2597	points		26	10
32	7		31	15.181	points		31	10
26	7		29	14.7607	points		29	10
33	7		23	12.1848	points		23	10
34	7		28	13.8369	points		28	10
28	7		23	11.5106	points		23	10
34	7		33	13.0129	points		33	10
33	7		24	11.8144	points		24	10
25	7		27	11.8893	points		27	10
23	7		32	13.608	points		32	10
25	7		27	12.7133	points		27	10
31	7		26	13.4831	points		26	10
35	7		28	13.0379	points		28	10
32	7		25	11.2152	points		25	10
30	7		25	14.0866	points		25	10
27	7		32	13.1877	points		32	10
32	7		26	14.2322	points		26	10
34	7		23	12.3388	points		23	10
30	7		26	13.6579	points		26	10
33	7		28	12.4636	points		28	10
30	7		30	13.2584	points		30	10
22	7		31	14.1116	points		31	10
29	7		31	13.7828	points		31	10
26	7		31	15.4848	points		31	10
27	7		35	14.1116	points		35	10
27	7		31	13.2085	points		31	10
27	7		29	13.2376	points		29	10
32	7		22	10.8864	points		22	10
30	7		29	10.8614	points		29	10
34	7		31	14.6816	points		31	10
25	7		34	12.3637	points		34	10
31	7		23	11.0861	points		23	10
29	7		26	14.7566	points		26	10
28	7		23	13.5331	points		23	10
28	7		30	13.8868	points		30	10
27	7		23	11.3109	points		23	10
22	7		29	14.7857	points		29	10
23	7		28	14.0824	points		28	10
26	7		28	13.8868	points		28	10
26	7		34	14.0616	points		34	10
30	7		35	15.3558	points		35	10
25	7		27	12.5136	points		27	10
27	7		32	13.7828	points		32	10
32	7		28	14.6816	points		28	10
29	7		27	12.9131	points		27	10
30	7		30	13.3583	points		30	10
27	7		25	13.2085	points		25	10
27	7		27	12.7091	points		27	10
29	7		24	12.4886	points		24	10
35	7		22	10.9155	points		22	10
31	7		31	15.4099	points		31	10
22	7		34	13.9326	points		34	10
26	7		29	15.0562	points		29	10
24	7		36	12.9338	points		36	10
23	7		30	14.6567	points		30	10
30	7		33	12.7133	points		33	10
27	7		24	12.139	points		24	10
31	7		33	13.0878	points		33	10
25	7		29	12.6384	points		29	10
31	7		32	13.6621	points		32	10
33	7		32	11.9101	points		32	10
32	7		29	12.988	points		29	10
31	7		27	14.9813	points		27	10
22	7		31	13.2376	points		31	10
35	7		29	13.3375	points		29	10
32	7		32	14.3113	points		32	10
23	7		24	12.3096	points		24	10
32	7		28	13.8826	points		28	10
33	7		31	14.6567	points		31	10
33	7		30	15.3308	points		30	10
29	7		27	12.5094	points		27	10
25	7		35	13.1835	points		35	10
23	7		26	12.6384	points		26	10
34	7		31	15.0811	points		31	10
28	7		24	11.9892	points		24	10
35	7		28	13.5081	points		28	10
26	7		26	12.7591	points		26	10
27	7		25	12.6634	points		25	10
36	7		28	13.8369	points		28	10
28	7		35	14.2614	points		35	10
33	7		34	13.0337	points		34	10
25	7		34	12.7341	points		34	10
27	7		32	14.3113	points		32	10
33	7		28	12.938	points		28	10
27	7		24	13.2626	points		24	10
31	7		29	12.5593	points		29	10
27	7		24	15.0853	points		24	10
32	7		27	12.7882	points		27	10
29	7		27	12.9131	points		27	10
26	7		35	13.6122	points		35	10
33	7		28	13.608	points		28	10
31	7		32	12.8381	points		32	10
25	7		22	11.9143	points		22	10
30	7		30	15.6305	points		30	10
22	7		33	15.0062	points		33	10
27	7		30	13.8327	points		30	10
23	7		26	12.9089	points		26	10
27	7		25	12.1141	points		25	10
26	7		26	11.5897	points		26	10
24	7		32	12.189	points		32	10
26	7		22	11.8602	points		22	10
34	7		28	10.2871	points		28	10
28	7		23	11.7645	points		23	10
27	7		33	15.4057	points		33	10
34	7		29	13.4831	points		29	10
28	7		22	12.5885	points		22	10
32	7		29	13.0836	points		29	10
29	7		29	13.8868	points		29	10
24	7		33	13.6829	points		33	10
34	7		28	13.8077	points		28	10
31	7		27	12.7632	points		27	10
26	7		29	16.3546	points		29	10
31	7		33	12.6092	points		33	10
29	7		28	12.3138	points		28	10
23	7		27	13.0629	points		27	10
28	7		28	13.1877	points		28	10
23	7		30	16.3795	points		30	10
33	7		23	10.1415	points		23	10
24	7		23	12.2597	points		23	10
27	7		31	12.2888	points		31	10
32	7		32	15.3558	points		32	10
27	7		31	14.4611	points		31	10
26	7		30	14.2114	points		30	10
28	7		28	14.3612	points		28	10
25	7		29	14.4569	points		29	10
25	7		35	12.784	points		35	10
32	7		23	12.3096	points		23	10
26	7		32	13.1128	points		32	10
23	7		22	11.9101	points		22	10
26	7		27	13.0337	points		27	10
28	7		32	11.9101	points		32	10
30	7		23	11.9393	points		23	10
31	7		24	12.0391	points		24	10
31	7		22	12.2097	points		22	10
31	7		31	13.7079	points		31	10
35	7		22	12.784	points		22	10
31	7		34	12.9588	points		34	10
29	7		32	13.5373	points		32	10
22	7		35	13.3583	points		35	10
29	7		30	15.3059	points		30	10
31	7		33	11.9892	points		33	10
34	7		29	13.4124	points		29	10
23	7		28	12.6342	points		28	10
26	7		31	12.988	points		31	10
23	7		26	12.6092	points		26	10
30	7		32	12.4844	points		32	10
23	7		27	12.1141	points		27	10
29	7		25	11.9143	points		25	10
28	7		29	13.1835	points		29	10
28	7		30	15.5306	points		30	10
34	7		26	13.3833	points		26	10
35	7		23	11.1652	points		23	10
27	7		35	13.9326	points		35	10
32	7		33	12.3637	points		33	10
28	7		24	13.6621	points		24	10
27	7		34	14.7108	points		34	10
30	7		32	14.1323	points		32	10
25	7		27	11.96	points		27	10
27	7		26	12.7591	points		26	10
24	7		27	13.5581	points		27	10
22	7		27	12.0599	points		27	10
31	7		27	12.7091	points		27	10
[truncated: 2,118 more rows]

## Sheet: Figure_2a
Supplementary Figure 2a
Weighted networks
0-5 years old
0	0.034211	0.118156	0.0132714	0.0213087	0.00096367	0.0681801	0.00104021	0.0107408	9.25283e-05	0.0290336	0.000115255	0.0182704	4.03531e-05	0.0129883	0.00331778	0.00526179	0	0.0206299	0.00717861	0.00151392	5.25429e-06	0.0012369	0.000176429	0.000133064	0	0.000630807	0	0.0265066	0	1.4107e-05	0	0.00213868	0.000268894	0	0	0.0103558	8.00542e-06	0.00701484	2.55881e-05	0.0147931	2.85046e-05	0.0002514	0	5.98145e-06	0	0.000920325	4.94511e-05	5.74279e-05	0
0.034211	0	0.00498942	0.128535	0.000181493	0.0185478	0.00119473	0.10903	0.00021201	0.0053886	0.000366567	0.0314452	0.000433923	0.00749334	0.00179545	0.00860464	4.53503e-06	0.00675552	0.00569301	0.00949371	8.54536e-06	0.00140661	0.000150005	0.00101571	0	1.76367e-05	1.38088e-05	0.000165772	4.1972e-05	0.0157337	1.27906e-05	6.14435e-05	0.00240986	0.00305607	0.00044801	0	4.1724e-05	0.00719078	0.000336216	0.00809073	6.1897e-06	0.00993155	5.1809e-05	8.57973e-05	0	2.54747e-05	0.000130888	0.00108897	3.94399e-06	0.000148967
0.118156	0.00498942	0	0.373938	0.0546491	0.0577986	0.178966	0.0142488	0.0640777	0.00707049	0.0592558	0.0016601	0.0683871	0.0040718	0.0133248	0.0314841	0.0150948	8.63148e-05	0.0808807	0.220039	0.00246624	0.00393567	0.0431008	0.106312	0.00158271	0.0175599	0.000698183	0.000872261	0.044201	0.000420422	0.00587732	0.00957736	0.0148217	0.00370105	0.00249399	0.000436424	0.0102536	8.54202e-05	0.00310506	0.000969888	0.0138869	6.51905e-05	0.00192211	0.000135249	0.010441	0	0.00559425	9.17524e-05	0.0181367	5.9015e-05
0.0132714	0.128535	0.373938	0	0.0526844	0.0522853	0.0170823	0.194797	0.00601369	0.0473373	0.00110796	0.0833411	0.00639121	0.0628689	0.0674513	0.0403294	9.63157e-05	0.0241944	0.570155	0.03938	0.00985972	0.0029402	0.135003	0.022708	0.0162056	0.00236204	0.00375599	0.000794066	0.000305834	0.0313322	0.0061978	0.00250007	0.00474532	0.00649668	0.00203849	0.00507192	0.000187892	0.0122665	0.000320572	0.00737344	0.000163574	0.00450621	0.00033362	0.00146566	0.000879049	0.00340834	0.000454038	0.00725588	0.000216464	0.0157728
0.0213087	0.000181493	0.0546491	0.0526844	0	0.0871256	0.0120231	0.00515224	0.0475289	0.0193211	0.000243661	3.6885e-05	0.00115609	0.000101973	0.0131378	0.00933109	1.85475e-05	0	0.0046472	0.00340583	0.00217425	0.00218336	0.00455286	0.0137346	0.00639615	0.0350361	0.00400631	0.0132253	0.00574692	0.000106613	0.00115111	0.00130851	0.00145064	0.000238364	0.000397503	2.89428e-05	0.00332648	0.000901797	0.00534071	0.000872406	0.00134894	0.000130384	0.0126681	0.000131006	0.00861786	0.000118138	0.0153525	9.67674e-05	0.0151714	5.87097e-05
0.00096367	0.0185478	0.0577986	0.0522853	0.0871256	0	0.0048687	0.032714	0.0112881	0.057054	3.69529e-05	0.000324849	0.00137725	0.000858206	0.0356462	0.0107665	0	7.10596e-05	0.00167698	0.00253487	0.00229049	0.00449614	0.0170233	0.00177122	0.0318016	0.00659563	0.0300308	0.00923798	0.000403408	0.0057383	0.00311867	0.00074018	0.000222725	0.00115094	6.91847e-05	0.00011658	0.000121245	0.00181244	0.000708341	0.00675643	0.000264236	0.0011455	0.000748765	0.00434133	0.000577717	0.0051051	0.000224519	0.0120492	0.000136108	0.0159389
0.0681801	0.00119473	0.178966	0.0170823	0.0120231	0.0048687	0	0.0116759	0.0109927	0.00152057	0.0333882	0.0010894	0.0482218	0.00431931	0.0495113	0.00249245	0.00432447	5.524e-05	0.010156	0.00225553	0.000274843	1.28017e-05	0.0131553	0.0161278	0.000232862	0.00147644	1.51042e-05	1.26555e-05	0.0111978	0.000223996	0.000231593	0.00212424	0.00116551	0.000163454	8.95603e-05	0	0.0020275	3.85219e-05	0.000190149	4.66299e-05	0.00116859	0	0.00315562	0	0.000553823	2.75448e-06	0.00418893	2.70687e-05	0.00241228	4.94146e-06
0.00104021	0.10903	0.0142488	0.194797	0.00515224	0.032714	0.0116759	0	0.00345749	0.0261039	0.000248321	0.0463794	0.00294505	0.047535	0.00178221	0.0152403	0	0.00560335	0.00268125	0.00829578	4.59909e-05	0.000179886	0.0145284	0.0145303	0.000648143	0.000195669	3.38831e-05	3.03045e-06	0.000202798	0.00612933	0.000295515	0.00037976	0.000337645	0.0023484	0	7.93778e-06	0.000124768	0.00134916	2.21712e-05	0.00035184	0	0.000528572	0.000262101	0.000762016	2.85436e-05	0.000710709	2.85104e-05	0.00355619	2.35685e-05	0.00213997
0.0107408	0.00021201	0.0640777	0.00601369	0.0475289	0.0112881	0.0109927	0.00345749	0	0.00997272	0.00236696	6.37563e-05	0.00283315	0.000204102	0.0381129	0.000893063	2.89238e-05	0	0.00659991	0.000508627	0.00055206	0.000173297	0.000884938	0.00281481	0.000628305	0.00362475	0.000612683	0.000784979	0.00516511	6.55368e-05	0.000227739	6.52451e-05	0.00256214	6.17767e-05	0.000154785	1.51837e-05	0.000599312	0.000588278	0.00160364	0.000143039	0.000429823	5.2704e-05	0.0124487	4.60945e-05	0.0173212	2.83592e-05	0.0209509	0.000116235	0.0176572	9.36991e-05
9.25283e-05	0.0053886	0.00707049	0.0473373	0.0193211	0.057054	0.00152057	0.0261039	0.00997272	0	0.000122814	0.00202958	0.000862754	0.00159638	0.00188301	0.0163822	0	4.12521e-05	0.00313631	0.00283151	0.000249744	0.000877638	0.00210433	0.00119747	0.00503187	0.00102545	0.00363839	0.000963061	3.55224e-05	0.00573737	0.000547242	0.000148541	0.000162157	0.00585969	1.90643e-05	7.83523e-05	7.62084e-05	0.00105902	8.91279e-05	0.00164555	0	0.00057976	0.0011511	0.00806869	0.00109537	0.00812606	0.00016015	0.0219937	0.000130231	0.0145166
0.0290336	0.000366567	0.0592558	0.00110796	0.000243661	3.69529e-05	0.0333882	0.000248321	0.00236696	0.000122814	0	0.00183404	0.016116	0.000672888	0.00297155	0.000100342	0.00114793	0.00033771	0.0209754	0.00126475	0.000208279	0	0.0116865	0.000305158	0	0	3.95052e-05	0	0.00794114	4.68428e-05	0.000124934	3.09223e-05	0.00212837	6.01888e-05	0	0	0.000192526	4.54882e-06	0.000251159	9.73951e-05	0.000206157	0	0.000293304	2.4727e-05	0.00369167	0	0.00202025	4.07325e-05	0.00721772	0
0.000115255	0.0314452	0.0016601	0.0833411	3.6885e-05	0.000324849	0.0010894	0.0463794	6.37563e-05	0.00202958	0.00183404	0	0.00309024	0.0220354	0	0.00316265	1.93804e-05	0.0028729	0.00155469	0.0177503	0	3.6135e-05	0.00346928	0.0112911	0	0	6.04876e-06	9.07506e-05	0.000143297	0.00881806	0.000114435	0.000812688	9.63429e-05	0.0150099	0	0	0	0.000135051	2.42755e-05	0.000730918	6.89391e-06	0.000206666	2.84033e-05	0.000242921	0	0.00189076	6.86699e-05	0.00325916	1.36802e-05	0.00677581
0.0182704	0.000433923	0.0683871	0.00639121	0.00115609	0.00137725	0.0482218	0.00294505	0.00283315	0.000862754	0.016116	0.00309024	0	0.00665396	0.0254782	0.00115783	0.000425578	0.000166814	0.00601455	0.00037732	0.000104787	4.78362e-05	0.0235508	0.00618971	0.000195565	0.000189716	4.51277e-05	0	0.0267199	0.000249553	9.07066e-05	0.000518207	0.00213023	0.000167886	0	0	0.00132121	0.000148922	0.000257159	9.48663e-05	0.000843418	3.28849e-05	0.00920892	1.91648e-05	0.00180971	3.02835e-05	0.00926494	4.58736e-05	0.00695824	1.1342e-05
4.03531e-05	0.00749334	0.0040718	0.0628689	0.000101973	0.000858206	0.00431931	0.047535	0.000204102	0.00159638	0.000672888	0.0220354	0.00665396	0	0.000174415	0.0102812	0	0.000635749	0.000555365	0.00280945	0	4.19396e-05	0.00800144	0.0148415	2.38575e-05	3.91714e-05	5.45091e-06	2.07429e-05	0.000178471	0.0137917	0.000174451	0.000752986	1.59251e-05	0.00742492	0	4.97749e-06	3.03663e-05	0.00111479	5.29098e-06	0.000653202	0	0.000612587	0.000281512	0.00222825	6.37744e-05	0.00139186	7.67828e-05	0.00538461	7.52651e-06	0.00299112
0.0129883	0.00179545	0.0133248	0.0674513	0.0131378	0.0356462	0.0495113	0.00178221	0.0381129	0.00188301	0.00297155	0	0.0254782	0.000174415	0	0.124535	0.000260278	0	0.00588505	0.00582732	0.000415098	0.000383606	0.000981661	0.000469968	0.00116118	0.000756386	0.00718124	0.00229726	0.0199221	9.21044e-05	0.000111858	3.06287e-05	0.002203	8.72817e-05	0.00721889	0.00128588	0.00221723	0.000667956	0.00237555	0.00011006	0.00177948	9.65157e-05	0.0145126	5.0507e-05	0.00304153	2.87989e-05	0.0143196	0.000133146	0.00862042	8.00374e-05
0.00331778	0.00860464	0.0314841	0.0403294	0.00933109	0.0107665	0.00249245	0.0152403	0.000893063	0.0163822	0.000100342	0.00316265	0.00115783	0.0102812	0.124535	0	0	0.000680522	0.00400658	0.00264282	0.000132112	0.000553757	0.000612754	0.00233676	0.000199758	0.000505739	0.0011423	0.00255066	0.000176968	0.0191007	9.24708e-06	2.92724e-05	0.000482414	0.00125398	0.000957381	0.00623306	0.000114166	0.00268294	4.37382e-05	0.00108538	1.037e-05	0.00140635	0.00200862	0.0131699	0.000375714	0.005152	0.000527252	0.027062	0.00022339	0.0104236
0.00526179	4.53503e-06	0.0150948	9.63157e-05	1.85475e-05	0	0.00432447	0	2.89238e-05	0	0.00114793	1.93804e-05	0.000425578	0	0.000260278	0	0	5.15444e-05	0.0107808	0.000230459	0.000581415	0	0.0015032	0.000294717	5.63031e-05	0	6.44571e-05	0	0.0190517	9.79026e-06	0	0	0	1.35248e-05	0	0	0.00124406	1.0008e-05	0.000898362	0.00012171	0.000903258	0	0.000447596	4.19501e-05	0.00223384	0	0.000884685	1.67473e-05	0.00484726	2.40922e-05
0	0.00675552	8.63148e-05	0.0241944	0	7.10596e-05	5.524e-05	0.00560335	0	4.12521e-05	0.00033771	0.0028729	0.000166814	0.000635749	0	0.000680522	5.15444e-05	0	0.000347372	0.0058707	0.000128941	0.000741949	0.00068196	0.00177346	0	0	0	0	6.81036e-05	0.0190093	0	2.69021e-05	1.05055e-05	7.16851e-05	0	0	4.30784e-05	0.000661479	0	0.000614177	0	0.00147228	0	0.000175499	0	0.000291239	0	0.000270025	0	0.00203548
0.0206299	0.00569301	0.0808807	0.570155	0.0046472	0.00167698	0.010156	0.00268125	0.00659991	0.00313631	0.0209754	0.00155469	0.00601455	0.000555365	0.00588505	0.00400658	0.0107808	0.000347372	0	0.814216	0.00819104	0.00363667	0.0382617	0.0263899	0.000254279	0.000832131	0.000358652	0.000449136	0.0227726	0.000484588	0.00237673	0.0017911	0.0137986	0.0152048	0.00633867	0.00207998	0.0294758	0.00119393	0.000968988	0.000409182	0.0133314	0.000416171	0.000366066	0	0.00303966	0	0.00847234	0.000579133	0.00458799	0
0.00717861	0.00949371	0.220039	0.03938	0.00340583	0.00253487	0.00225553	0.00829578	0.000508627	0.00283151	0.00126475	0.0177503	0.00037732	0.00280945	0.00582732	0.00264282	0.000230459	0.0058707	0.814216	0	0.00662154	0.00342507	0.0183653	0.0125087	0.00041111	0.000119638	0.00046211	0.000208404	0.00126873	0.00597173	0.000977201	0.00264216	0.0166661	0.00719419	0.00115729	0.00261648	0.000485408	0.00561875	6.46343e-05	0.0022165	0.000186809	0.00223256	5.24685e-05	0.000136612	0.000301933	0.000839402	0.00076333	0.00219098	6.38956e-05	0.00216359
0.00151392	8.54536e-06	0.00246624	0.00985972	0.00217425	0.00229049	0.000274843	4.59909e-05	0.00055206	0.000249744	0.000208279	0	0.000104787	0	0.000415098	0.000132112	0.000581415	0.000128941	0.00819104	0.00662154	0	0.0248384	0.00308375	0.00894122	0.00149737	0.0125331	0.00469433	0.0084754	0.00107634	0.000183283	0.00270971	0.000430853	0.00400735	0.000546024	0.00834589	0.000342077	0.00490563	0.000738151	0.00379253	0.000576722	0.000541249	0.000316313	0.00338053	0.000137983	0.00337159	8.34202e-05	0.00366504	0.000137773	0.00547537	0.000252516
5.25429e-06	0.00140661	0.00393567	0.0029402	0.00218336	0.00449614	1.28017e-05	0.000179886	0.000173297	0.000877638	0	3.6135e-05	4.78362e-05	4.19396e-05	0.000383606	0.000553757	0	0.000741949	0.00363667	0.00342507	0.0248384	0	0.0208721	0.00389781	0.00898974	0.00300789	0.0103706	0.0053262	0.000367013	0.0013023	0.00116833	0.00205359	0.000459272	0.00646766	0.000522363	0.00731146	0.000352317	0.00641656	0.000393284	0.00482903	0.000119483	0.000686989	0.000211417	0.00128649	0.000337566	0.00126145	0.000280522	0.00396951	0.000283343	0.00380472
0.0012369	0.000150005	0.0431008	0.135003	0.00455286	0.0170233	0.0131553	0.0145284	0.000884938	0.00210433	0.0116865	0.00346928	0.0235508	0.00800144	0.000981661	0.000612754	0.0015032	0.00068196	0.0382617	0.0183653	0.00308375	0.0208721	0	0.279883	0.010456	0.0707703	0.0035463	0.00702527	0.00816761	0.00123067	0.0206726	0.02766	0.0178222	0.0119665	0.0141114	0.00240703	0.00258407	0.000133477	0.00134002	0.00056747	0.00239971	0.000137491	0.00188074	0.000231462	0.00419552	0.000145087	0.00184113	0.000394274	0.00595517	0.000126735
0.000176429	0.00101571	0.106312	0.022708	0.0137346	0.00177122	0.0161278	0.0145303	0.00281481	0.00119747	0.000305158	0.0112911	0.00618971	0.0148415	0.000469968	0.00233676	0.000294717	0.00177346	0.0263899	0.0125087	0.00894122	0.00389781	0.279883	0	0.0291394	0.00581941	0.00633526	0.00202576	0.00076965	0.00281073	0.0135921	0.0114169	0.00455014	0.00952203	0.00107552	0.00632392	0.000171878	0.00121664	9.62907e-05	0.000758003	6.73508e-05	0.00138617	0.00019353	0.000252543	0.000368097	0.000458655	9.97911e-05	0.00115036	0.000887724	0.00138229
0.000133064	0	0.00158271	0.0162056	0.00639615	0.0318016	0.000232862	0.000648143	0.000628305	0.00503187	0	0	0.000195565	2.38575e-05	0.00116118	0.000199758	5.63031e-05	0	0.000254279	0.00041111	0.00149737	0.00898974	0.010456	0.0291394	0	0.0401698	0.0104826	0.0130672	0.00410071	4.69154e-05	0.00353791	0.00341537	0.00337233	0.000228702	0.00115584	5.6717e-05	7.1296e-05	8.53414e-06	0.000400365	0.000501188	0.000322078	2.11484e-05	0.000949146	0.000107721	0.00399533	8.17494e-05	0.00164043	4.12591e-05	0.00545075	3.40364e-05
0	1.76367e-05	0.0175599	0.00236204	0.0350361	0.00659563	0.00147644	0.000195669	0.00362475	0.00102545	0	0	0.000189716	3.91714e-05	0.000756386	0.000505739	0	0	0.000832131	0.000119638	0.0125331	0.00300789	0.0707703	0.00581941	0.0401698	0	0.0242643	0.00753464	0.000215457	0.00216208	0.00541037	0.00246677	0.000923405	0.00314545	0.00038094	0.000979725	4.01288e-05	0.000236325	0.000281446	0.000357519	5.31954e-05	0.00037954	0.000206956	0.000436493	0.000588475	0.00110228	0.000260354	0.000882035	0.000180748	0.00299669
0.000630807	1.38088e-05	0.000698183	0.00375599	0.00400631	0.0300308	1.51042e-05	3.38831e-05	0.000612683	0.00363839	3.95052e-05	6.04876e-06	4.51277e-05	5.45091e-06	0.00718124	0.0011423	6.44571e-05	0	0.000358652	0.00046211	0.00469433	0.0103706	0.0035463	0.00633526	0.0104826	0.0242643	0	0.0251878	0.0095132	0.00054421	0.0044203	0.00135605	0.00459875	0.000494678	0.00137163	9.93387e-05	0.00235982	0.00156253	0.0065975	0.00270941	0.00265896	0.00050624	0.00574283	0.000247613	0.00646912	9.03811e-05	0.00658986	0.000265952	0.0135091	7.65721e-05
0	0.000165772	0.000872261	0.000794066	0.0132253	0.00923798	1.26555e-05	3.03045e-06	0.000784979	0.000963061	0	9.07506e-05	0	2.07429e-05	0.00229726	0.00255066	0	0	0.000449136	0.000208404	0.0084754	0.0053262	0.00702527	0.00202576	0.0130672	0.00753464	0.0251878	0	0.00115063	0.00532809	0.00149003	0.00206989	0.000376359	0.00367367	0.000168805	0.000390814	0.000372165	0.00187688	0.00143279	0.00532156	0.000854623	0.00103932	0.000457107	0.000383459	0.00110789	0.00290428	0.000234972	0.00157674	0.000290801	0.014527
0.0265066	4.1972e-05	0.044201	0.000305834	0.00574692	0.000403408	0.0111978	0.000202798	0.00516511	3.55224e-05	0.00794114	0.000143297	0.0267199	0.000178471	0.0199221	0.000176968	0.0190517	6.81036e-05	0.0227726	0.00126873	0.00107634	0.000367013	0.00816761	0.00076965	0.00410071	0.000215457	0.0095132	0.00115063	0	0.000356129	0.000305247	3.12906e-05	0.000733254	7.47154e-05	3.73907e-05	2.77399e-06	0.000665648	8.40474e-05	0.000662581	0.000187436	0.000469569	2.7587e-05	0.00427007	3.36202e-05	0.00220711	3.33225e-05	0.00506655	2.90094e-05	0.00712779	9.46913e-06
0	0.0157337	0.000420422	0.0313322	0.000106613	0.0057383	0.000223996	0.00612933	6.55368e-05	0.00573737	4.68428e-05	0.00881806	0.000249553	0.0137917	9.21044e-05	0.0191007	9.79026e-06	0.0190093	0.000484588	0.00597173	0.000183283	0.0013023	0.00123067	0.00281073	4.69154e-05	0.00216208	0.00054421	0.00532809	0.000356129	0	2.10853e-05	0.000183408	0	0.00179813	0	0	5.04247e-06	0.000611585	8.20357e-05	0.000685827	6.45584e-06	0.000702514	0.000425285	0.00545321	0.000508015	0.00527437	0.000102496	0.00905654	7.4228e-05	0.0174529
1.4107e-05	1.27906e-05	0.00587732	0.0061978	0.00115111	0.00311867	0.000231593	0.000295515	0.000227739	0.000547242	0.000124934	0.000114435	9.07066e-05	0.000174451	0.000111858	9.24708e-06	0	0	0.00237673	0.000977201	0.00270971	0.00116833	0.0206726	0.0135921	0.00353791	0.00541037	0.0044203	0.00149003	0.000305247	2.10853e-05	0	0.0106619	0.0440137	0.00770032	0.0193696	0.00334912	0.000141877	0	0.000801382	0.000139045	5.75601e-05	8.23244e-06	0.00220966	0.000272081	0.00358391	6.15436e-05	0.000991175	0.000309348	0.00047982	1.47648e-05
0	6.14435e-05	0.00957736	0.00250007	0.00130851	0.00074018	0.00212424	0.00037976	6.52451e-05	0.000148541	3.09223e-05	0.000812688	0.000518207	0.000752986	3.06287e-05	2.92724e-05	0	2.69021e-05	0.0017911	0.00264216	0.000430853	0.00205359	0.02766	0.0114169	0.00341537	0.00246677	0.00135605	0.00206989	3.12906e-05	0.000183408	0.0106619	0	0.00637457	0.0454441	0.00296065	0.0225274	0	5.96113e-05	1.50181e-05	0.000653645	1.10942e-05	4.75263e-06	0.000928459	0.0011464	0.00102422	0.002507	2.54983e-05	0.00428001	2.05353e-05	0.000410789
0.00213868	0.00240986	0.0148217	0.00474532	0.00145064	0.000222725	0.00116551	0.000337645	0.00256214	0.000162157	0.00212837	9.63429e-05	0.00213023	1.59251e-05	0.002203	0.000482414	0	1.05055e-05	0.0137986	0.0166661	0.00400735	0.000459272	0.0178222	0.00455014	0.00337233	0.000923405	0.00459875	0.000376359	0.000733254	0	0.0440137	0.00637457	0	0.0111487	0.0051074	0.00107056	0.000359963	2.91096e-05	0.00145049	4.28326e-05	0.000228264	5.45838e-06	0.00104951	0.000113871	0.00406924	0.000257739	0.00204951	0.000188861	0.000540564	2.83018e-05
0.000268894	0.00305607	0.00370105	0.00649668	0.000238364	0.00115094	0.000163454	0.0023484	6.17767e-05	0.00585969	6.01888e-05	0.0150099	0.000167886	0.00742492	8.72817e-05	0.00125398	1.35248e-05	7.16851e-05	0.0152048	0.00719419	0.000546024	0.00646766	0.0119665	0.00952203	0.000228702	0.00314545	0.000494678	0.00367367	7.47154e-05	0.00179813	0.00770032	0.0454441	0.0111487	0	0.00156235	0.00515059	2.96926e-05	0.000665946	0.000100768	0.0033148	2.54005e-05	0.000415788	0.000448188	0.000534278	0.00145338	0.00600475	0.000114675	0.00427696	6.33204e-05	0.00270899
0	0.00044801	0.00249399	0.00203849	0.000397503	6.91847e-05	8.95603e-05	0	0.000154785	1.90643e-05	0	0	0	0	0.00721889	0.000957381	0	0	0.00633867	0.00115729	0.00834589	0.000522363	0.0141114	0.00107552	0.00115584	0.00038094	0.00137163	0.000168805	3.73907e-05	0	0.0193696	0.00296065	0.0051074	0.00156235	0	0.0016835	0.00332143	0.000138035	0.00619961	0.000284995	0.00260672	2.45064e-05	0.000623753	0.000613053	0.0070413	0.00239136	0.00265636	0.000340698	0.00280578	0.00062992
0	0	0.000436424	0.00507192	2.89428e-05	0.00011658	0	7.93778e-06	1.51837e-05	7.83523e-05	0	0	0	4.97749e-06	0.00128588	0.00623306	0	0	0.00207998	0.00261648	0.000342077	0.00731146	0.00240703	0.00632392	5.6717e-05	0.000979725	9.93387e-05	0.000390814	2.77399e-06	0	0.00334912	0.0225274	0.00107056	0.00515059	0.0016835	0	0.000490835	0.00386337	0.000232686	0.00975236	5.6644e-05	0.00283623	0.000479468	0.000549581	0.00381842	0.0101203	0.00201464	0.000846937	0.00141328	0.00284792
0.0103558	4.1724e-05	0.0102536	0.000187892	0.00332648	0.000121245	0.0020275	0.000124768	0.000599312	7.62084e-05	0.000192526	0	0.00132121	3.03663e-05	0.00221723	0.000114166	0.00124406	4.30784e-05	0.0294758	0.000485408	0.00490563	0.000352317	0.00258407	0.000171878	7.1296e-05	4.01288e-05	0.00235982	0.000372165	0.000665648	5.04247e-06	0.000141877	0	0.000359963	2.96926e-05	0.00332143	0.000490835	0	0.00525735	0.016547	0.00432682	0.00636511	0.00043177	0.00557477	0.00147083	0.00691964	0.0014469	0.00725998	0.00309794	0.0105575	0.000462694
8.00542e-06	0.00719078	8.54202e-05	0.0122665	0.000901797	0.00181244	3.85219e-05	0.00134916	0.000588278	0.00105902	4.54882e-06	0.000135051	0.000148922	0.00111479	0.000667956	0.00268294	1.0008e-05	0.000661479	0.00119393	0.00561875	0.000738151	0.00641656	0.000133477	0.00121664	8.53414e-06	0.000236325	0.00156253	0.00187688	8.40474e-05	0.000611585	0	5.96113e-05	2.91096e-05	0.000665946	0.000138035	0.00386337	0.00525735	0	0.00362769	0.0222034	0.000378696	0.00487894	0.00409721	0.00797411	0.00247008	0.00560157	0.00695626	0.0122833	0.00136237	0.00795226
0.00701484	0.000336216	0.00310506	0.000320572	0.00534071	0.000708341	0.000190149	2.21712e-05	0.00160364	8.91279e-05	0.000251159	2.42755e-05	0.000257159	5.29098e-06	0.00237555	4.37382e-05	0.000898362	0	0.000968988	6.46343e-05	0.00379253	0.000393284	0.00134002	9.62907e-05	0.000400365	0.000281446	0.0065975	0.00143279	0.000662581	8.20357e-05	0.000801382	1.50181e-05	0.00145049	0.000100768	0.00619961	0.000232686	0.016547	0.00362769	0	0.0200225	0.0138058	0.00239765	0.0159207	0.00327114	0.0301273	0.00382601	0.0223186	0.00925047	0.0170852	0.00253476
2.55881e-05	0.00809073	0.000969888	0.00737344	0.000872406	0.00675643	4.66299e-05	0.00035184	0.000143039	0.00164555	9.73951e-05	0.000730918	9.48663e-05	0.000653202	0.00011006	0.00108538	0.00012171	0.000614177	0.000409182	0.0022165	0.000576722	0.00482903	0.00056747	0.000758003	0.000501188	0.000357519	0.00270941	0.00532156	0.000187436	0.000685827	0.000139045	0.000653645	4.28326e-05	0.0033148	0.000284995	0.00975236	0.00432682	0.0222034	0.0200225	0	0.00109966	0.0346772	0.00619236	0.0187955	0.0101248	0.0246322	0.0152254	0.0235428	0.00420852	0.0139418
0.0147931	6.1897e-06	0.0138869	0.000163574	0.00134894	0.000264236	0.00116859	0	0.000429823	0	0.000206157	6.89391e-06	0.000843418	0	0.00177948	1.037e-05	0.000903258	0	0.0133314	0.000186809	0.000541249	0.000119483	0.00239971	6.73508e-05	0.000322078	5.31954e-05	0.00265896	0.000854623	0.000469569	6.45584e-06	5.75601e-05	1.10942e-05	0.000228264	2.54005e-05	0.00260672	5.6644e-05	0.00636511	0.000378696	0.0138058	0.00109966	0	0.00150925	0.00179977	4.75495e-05	0.00888958	0.000647371	0.00954379	0.000385514	0.0312402	0.00039134
2.85046e-05	0.00993155	6.51905e-05	0.00450621	0.000130384	0.0011455	0	0.000528572	5.2704e-05	0.00057976	0	0.000206666	3.28849e-05	0.000612587	9.65157e-05	0.00140635	0	0.00147228	0.000416171	0.00223256	0.000316313	0.000686989	0.000137491	0.00138617	2.11484e-05	0.00037954	0.00050624	0.00103932	2.7587e-05	0.000702514	8.23244e-06	4.75263e-06	5.45838e-06	0.000415788	2.45064e-05	0.00283623	0.00043177	0.00487894	0.00239765	0.0346772	0.00150925	0	0.000814298	0.00513635	0.00110348	0.0123593	0.00142229	0.0139779	0.00242713	0.0258741
0.0002514	5.1809e-05	0.00192211	0.00033362	0.0126681	0.000748765	0.00315562	0.000262101	0.0124487	0.0011511	0.000293304	2.84033e-05	0.00920892	0.000281512	0.0145126	0.00200862	0.000447596	0	0.000366066	5.24685e-05	0.00338053	0.000211417	0.00188074	0.00019353	0.000949146	0.000206956	0.00574283	0.000457107	0.00427007	0.000425285	0.00220966	0.000928459	0.00104951	0.000448188	0.000623753	0.000479468	0.00557477	0.00409721	0.0159207	0.00619236	0.00179977	0.000814298	0	0.0302343	0.0435296	0.0248672	0.0155219	0.0130867	0.0160638	0.0102047
0	8.57973e-05	0.000135249	0.00146566	0.000131006	0.00434133	0	0.000762016	4.60945e-05	0.00806869	2.4727e-05	0.000242921	1.91648e-05	0.00222825	5.0507e-05	0.0131699	4.19501e-05	0.000175499	0	0.000136612	0.000137983	0.00128649	0.000231462	0.000252543	0.000107721	0.000436493	0.000247613	0.000383459	3.36202e-05	0.00545321	0.000272081	0.0011464	0.000113871	0.000534278	0.000613053	0.000549581	0.00147083	0.00797411	0.00327114	0.0187955	4.75495e-05	0.00513635	0.0302343	0	0.0340021	0.0392784	0.0108589	0.0195611	0.0223335	0.0190488
5.98145e-06	0	0.010441	0.000879049	0.00861786	0.000577717	0.000553823	2.85436e-05	0.0173212	0.00109537	0.00369167	0	0.00180971	6.37744e-05	0.00304153	0.000375714	0.00223384	0	0.00303966	0.000301933	0.00337159	0.000337566	0.00419552	0.000368097	0.00399533	0.000588475	0.00646912	0.00110789	0.00220711	0.000508015	0.00358391	0.00102422	0.00406924	0.00145338	0.0070413	0.00381842	0.00691964	0.00247008	0.0301273	0.0101248	0.00888958	0.00110348	0.0435296	0.0340021	0	0.2109	0.0936292	0.0933427	0.0251754	0.0692074
0	2.54747e-05	0	0.00340834	0.000118138	0.0051051	2.75448e-06	0.000710709	2.83592e-05	0.00812606	0	0.00189076	3.02835e-05	0.00139186	2.87989e-05	0.005152	0	0.000291239	0	0.000839402	8.34202e-05	0.00126145	0.000145087	0.000458655	8.17494e-05	0.00110228	9.03811e-05	0.00290428	3.33225e-05	0.00527437	6.15436e-05	0.002507	0.000257739	0.00600475	0.00239136	0.0101203	0.0014469	0.00560157	0.00382601	0.0246322	0.000647371	0.0123593	0.0248672	0.0392784	0.2109	0	0.110846	0.0742839	0.0707201	0.0282101
0.000920325	0.000130888	0.00559425	0.000454038	0.0153525	0.000224519	0.00418893	2.85104e-05	0.0209509	0.00016015	0.00202025	6.86699e-05	0.00926494	7.67828e-05	0.0143196	0.000527252	0.000884685	0	0.00847234	0.00076333	0.00366504	0.000280522	0.00184113	9.97911e-05	0.00164043	0.000260354	0.00658986	0.000234972	0.00506655	0.000102496	0.000991175	2.54983e-05	0.00204951	0.000114675	0.00265636	0.00201464	0.00725998	0.00695626	0.0223186	0.0152254	0.00954379	0.00142229	0.0155219	0.0108589	0.0936292	0.110846	0	0.129086	0.0473573	0.0165279
4.94511e-05	0.00108897	9.17524e-05	0.00725588	9.67674e-05	0.0120492	2.70687e-05	0.00355619	0.000116235	0.0219937	4.07325e-05	0.00325916	4.58736e-05	0.00538461	0.000133146	0.027062	1.67473e-05	0.000270025	0.000579133	0.00219098	0.000137773	0.00396951	0.000394274	0.00115036	4.12591e-05	0.000882035	0.000265952	0.00157674	2.90094e-05	0.00905654	0.000309348	0.00428001	0.000188861	0.00427696	0.000340698	0.000846937	0.00309794	0.0122833	0.00925047	0.0235428	0.000385514	0.0139779	0.0130867	0.0195611	0.0933427	0.0742839	0.129086	0	0.0142083	0.0501516
5.74279e-05	3.94399e-06	0.0181367	0.000216464	0.0151714	0.000136108	0.00241228	2.35685e-05	0.0176572	0.000130231	0.00721772	1.36802e-05	0.00695824	7.52651e-06	0.00862042	0.00022339	0.00484726	0	0.00458799	6.38956e-05	0.00547537	0.000283343	0.00595517	0.000887724	0.00545075	0.000180748	0.0135091	0.000290801	0.00712779	7.4228e-05	0.00047982	2.05353e-05	0.000540564	6.33204e-05	0.00280578	0.00141328	0.0105575	0.00136237	0.0170852	0.00420852	0.0312402	0.00242713	0.0160638	0.0223335	0.0251754	0.0707201	0.0473573	0.0142083	0	0.0402386
0	0.000148967	5.9015e-05	0.0157728	5.87097e-05	0.0159389	4.94146e-06	0.00213997	9.36991e-05	0.0145166	0	0.00677581	1.1342e-05	0.00299112	8.00374e-05	0.0104236	2.40922e-05	0.00203548	0	0.00216359	0.000252516	0.00380472	0.000126735	0.00138229	3.40364e-05	0.00299669	7.65721e-05	0.014527	9.46913e-06	0.0174529	1.47648e-05	0.000410789	2.83018e-05	0.00270899	0.00062992	0.00284792	0.000462694	0.00795226	0.00253476	0.0139418	0.00039134	0.0258741	0.0102047	0.0190488	0.0692074	0.0282101	0.0165279	0.0501516	0.0402386	0
0.0013658	1.35367e-05	0.0188775	0.00015416	0.0160232	0.000144388	0.00954565	2.59155e-05	0.0303613	8.62445e-05	0.00734742	1.04561e-05	0.021709	1.96662e-05	0.0203558	0.000121412	0.00626937	6.12008e-06	0.00371194	7.19869e-05	0.00542928	7.21335e-05	0.00264998	0.000293081	0.00141434	0.000210296	0.00666231	0.000361156	0.014671	1.99112e-05	0.00039452	7.08756e-06	0.000962519	9.41905e-05	0.000105839	4.9045e-05	0.0109955	0.00172929	0.0144857	0.00111403	0.00875464	0.000526841	0.00738187	0.00461128	0.0227247	0.101535	0.0136857	0.0734732	0.0433888	0.0167215
3.30468e-06	0.000815219	2.29006e-05	0.00483302	1.95714e-05	0.00732408	0	0.00330457	6.71086e-06	0.0187379	0	0.00603736	0	0.00568833	1.305e-05	0.0167069	0	0.0011405	4.38962e-05	0.000884241	4.80965e-05	0.00301157	3.64737e-05	0.000157906	1.78406e-05	0.000463853	4.82033e-05	0.00163474	4.32232e-06	0.0165693	8.0919e-06	0.000209954	0	0.00199026	9.1961e-06	5.40033e-05	0.000721529	0.00723645	0.000514413	0.0116087	9.19442e-05	0.0148817	0.00245653	0.00494762	0.0355018	0.0114439	0.0219883	0.00860919	0.00865968	0.0417602
0.0018768	0	0.00320396	0	0.00539095	2.85262e-05	0.00146733	0	0.00605786	0	0.00244157	0	0.00354337	0	0.00376619	1.70753e-05	0.000328687	0	0.000789458	0	0.000602362	7.26922e-06	0.000684921	0.00012175	0.000375222	1.48846e-05	0.0011526	3.84902e-05	0.00128412	0	0	0	0	0	0	0	0.000595988	0.000163922	0.00158328	0.000103148	0.000454522	0	0.0105726	0.000371582	0.00309307	0.00229719	0.00492147	0.00249556	0.0144882	0.00125274
0	0.000813174	2.71888e-06	0.00114235	0	0.00336104	0	0.00106705	0	0.00699044	2.47125e-05	0.00124152	0	0.00214055	1.73868e-06	0.00639174	0	9.66731e-05	1.72962e-05	0.000471624	2.12326e-05	0.000881234	3.52821e-05	5.9654e-05	9.67424e-06	0.000236677	4.1688e-05	0.000528413	0	0.00418576	9.0152e-06	9.44041e-05	0	0.000402038	0	0	8.43715e-05	0.000880735	0.000210711	0.00201937	0	0.00199328	0.00732537	0.00446538	0.00215922	0.00284148	0.00223506	0.00937299	0.000551291	0.017219
0.00484036	4.3898e-05	0.003122	3.52273e-05	0.00727488	3.95459e-05	0.00136409	0	0.00350122	5.39365e-06	0.000643669	0	0.00104723	0	0.00303639	5.03146e-05	0.000254607	0	0.000551354	1.19351e-05	0.00669334	0.000199365	0.00096258	1.8309e-05	0.00044279	1.66406e-05	0.00375235	0.000271546	0.0015106	1.31425e-05	0.00034568	0	0.000939294	1.84518e-05	0.00483669	0.000246601	0.0215976	0.00278674	0.0190751	0.00851086	0.00441582	0.000207927	0.0530998	0.00382819	0.00888347	0.00493057	0.050798	0.0192171	0.00930539	0.00201526
3.13102e-05	0.000917396	5.45435e-06	0.00234871	0.000210616	0.00660106	0	0.00134294	7.8284e-05	0.00768088	0	0.00129713	1.03217e-05	0.00211938	6.69622e-05	0.00824077	1.0264e-05	6.61847e-05	4.10131e-05	0.000355111	0.000228825	0.00888341	2.67302e-05	0.000176162	7.25168e-06	0.000706106	0.000993574	0.00358701	1.02076e-05	0.00443075	1.14449e-05	0.000554105	3.59856e-05	0.00473893	0.000241037	0.00938871	0.00286362	0.0207154	0.00602342	0.0209765	0.000143091	0.00503423	0.0118152	0.0164193	0.0087136	0.00941612	0.0191952	0.0504477	0.00206291	0.0157966
0.0613801	0.00142961	0.0158496	7.84992e-05	0.00263583	0	0.00583463	0	0.00202509	0	0.00394164	0	0.00277058	1.00892e-05	0.00223981	4.04849e-05	0.0112252	2.85635e-05	0.00882517	0.0014527	0.00198132	8.69731e-05	0.000916306	5.17945e-06	0.000511451	0	0.00124909	2.73827e-05	0.0213382	9.656e-06	0	0	0.000618375	0.00117916	0	0	0.0082722	0.00012771	0.0190884	0.000556731	0.0426619	0.000363579	0.000902192	0	0.00289035	0.000230101	0.0086567	0.000731155	0.0184835	0.000552954
0.000400123	0.0637057	4.4735e-05	0.0121092	7.49383e-06	0.00288691	0	0.011995	0	0.00171236	5.27259e-06	0.00420776	0	0.00305867	4.75293e-06	0.00268106	3.74122e-05	0.0148462	0.000342224	0.00163894	4.60355e-05	0.00145702	0.000108544	0.000776884	0	0.000502677	2.82223e-05	0.00142964	0	0.016028	5.43065e-06	9.77856e-05	0.00248693	0.00178896	2.22047e-05	8.21834e-05	7.70234e-05	0.00561072	0.000429242	0.0254666	5.41339e-06	0.0353646	0.000110355	0.000471361	0.00102252	0.00318982	0.00122333	0.015748	0.000931423	0.0167001
0.0306045	0.00632733	0.00597042	0.000344852	0.00411333	0.000727933	0.00473035	0	0.00315868	1.78508e-05	0.00148357	0	0.0114868	5.8178e-06	0.00430559	0.0022029	0.00139237	0	0.00127955	9.36612e-05	0.000987711	7.78868e-06	0.00048827	2.21655e-06	0.000574309	4.54345e-06	0.000817832	1.92346e-06	0.00680553	7.68857e-06	8.8085e-05	0	0.00516123	0.000836399	0.000806168	0.0015591	0.00598236	0.000949296	0.0116093	0.00018949	0.00406875	7.31002e-05	0.00110921	0.000645355	0.00100647	0.00587221	0.00424086	0.000863052	0.0114926	0.00336086
0.00063769	0.0573044	0.000137295	0.00567694	0.000181116	0.00869437	3.49321e-05	0.007012	4.88171e-05	0.00663837	0	0.00329627	4.00385e-05	0.0187018	0.000364967	0.00769862	1.44675e-05	0.00329826	0.000152363	0.00180672	7.50211e-05	0.00102476	5.1978e-05	0.000540499	2.91395e-06	6.36156e-05	6.78427e-05	0.0004247	4.02991e-05	0.0144635	2.6879e-05	0.000708348	0.00147882	0.0309813	0.0102102	0.00496606	0.000611522	0.00960309	0.000857403	0.0296191	4.17641e-05	0.0126917	0.00300837	0.00296599	0.0146286	0.00426526	0.00233964	0.0132314	0.018112	0.0254509
0.0165242	2.14871e-05	0.00307722	0	0.00193526	1.29742e-05	0.00311007	0	0.00348528	0	0.0030582	0	0.00302453	0	0.00151527	2.8878e-05	0.00207664	0	0.000933833	0	0.000300616	0	0.000342215	0	0.000323081	0	0.000393782	1.61184e-05	0.00306562	0	0	0	0.000624996	2.88231e-05	0.000143093	2.60773e-05	0.00121363	8.13052e-05	0.00268172	0.000692443	0.00137303	4.91941e-05	0.000381144	1.88663e-05	0.000867711	0.000450652	0.000854701	0.00128659	0.00222666	0.000127549
0	0.0433298	0	0.0027056	0	0.00246008	0	0.00898755	0	0.0034462	0	0.00490354	0	0.00396428	0	0.000949283	0	0.00340412	0	0.000163333	1.27513e-05	0.000122637	0	3.86792e-05	0	0	0.000145028	0.000230998	0	0.00371623	0	0	2.51014e-05	0.00226077	7.25403e-05	0	9.07026e-05	0.000523678	0.000782792	0.00620683	0	0.0043722	4.23121e-05	0.000233242	0.000321801	0.0012959	0.00251192	0.00167839	0.000159928	0.00337636
0.0156635	0	0.000337484	0	0.00178325	0	0.00200378	0	0.000837849	0	0.00238305	0	0.00545441	0	0.000258165	0	0.00625152	0	8.52939e-05	0	4.80859e-05	0	4.85264e-05	0	5.78917e-05	0	4.66513e-05	0	0.00695656	0	0	0	0.000257675	0	0	0	0.000329394	6.79129e-06	0.000271808	1.93324e-05	0.000346783	0	7.4473e-05	0	0	0	0.000220289	8.74653e-05	2.77186e-05	0
0	0.0275482	0	0.000798712	0	0.00346958	0	0.00604307	0	0.00346696	0	0.0068876	0	0.00583384	0	0.00238528	0	0.0148942	0	4.19885e-05	0	0.000140522	0	8.80857e-05	0	4.1483e-06	0	3.01396e-05	0	0.0218108	0	0	1.11968e-05	0.000258092	0	0	0	0.000274389	0	0.000473631	0	0.000614939	0	0	0	1.4941e-05	0	4.01253e-05	5.19685e-06	0.000120317
0.00725647	0	0.000296004	0	0.000239277	0	0.00472182	0	0.000549308	0	0.00120762	0	0.0125491	0	0.00054165	0	0.000777479	0	6.23204e-05	0	8.06284e-05	0	8.6972e-05	0	6.31572e-05	0	7.79535e-05	0	0.00229459	0	0	0	0	1.76845e-06	1.99003e-05	0	0.000689643	3.5937e-05	0.000256738	5.88354e-06	0.00026264	0	2.33215e-05	8.02476e-06	5.90194e-05	1.77666e-05	0.000383531	3.45166e-05	0.000982254	1.30809e-05
0	0.0189185	0	0.00119372	5.5746e-06	0.00222073	0	0.01232	0	0.00867207	0	0.00363463	0	0.0169247	1.31142e-06	0.00418938	0	0.00197583	0	0.000175896	2.54539e-05	0.000445877	0	7.79236e-05	0	3.84021e-05	0	9.26886e-05	5.26846e-06	0.0116568	0	3.50824e-05	0	0.00322067	1.27363e-05	1.07701e-05	5.52028e-05	0.00189647	1.32009e-05	0.00171562	0	0.00248406	4.89883e-05	0.000169555	0.000184098	0.000416411	5.18608e-05	0.00108378	0.000175923	0.00329188
0.00399268	0.00205201	0.00421598	0.00044698	0.00403437	7.93724e-05	0.00189206	3.93985e-05	0.00208418	0.00014683	0.000103776	0	0.00227788	0.000104597	0.00158127	0.000303539	0.00076733	1.57513e-05	0.00706972	0.00535111	0.00215216	0.000653247	0.018194	0.0020634	0.00230705	0.00116315	0.00328606	0.000416817	0.006612	0.000123301	0.0352659	0.00986445	0.0348687	0.0205679	0.0121536	0.00655364	0.010147	0.00333094	0.028279	0.00566659	0.00377343	0.000384653	0.0204754	0.00948252	0.0229014	0.0198914	0.0163808	0.00803852	0.0147238	0.012812
0.000140789	0.00838218	0.00013895	0.00502678	0.000185407	0.0162073	1.53479e-05	0.00525723	4.96831e-05	0.00607547	0	0.000175396	4.97128e-05	0.000887884	7.551e-05	0.00140074	6.02325e-06	0.00064199	0.00421015	0.00625327	0.000205392	0.00255622	0.00494939	0.00653545	0.00010602	0.00152507	0.000167571	0.00107552	0.000159378	0.00255683	0.00709761	0.033901	0.0125195	0.0339824	0.00416876	0.00803098	0.00129639	0.00485499	0.0020837	0.0249657	9.80952e-05	0.0019695	0.00632202	0.0117929	0.0229942	0.0212564	0.00441378	0.0153745	0.016443	0.00561703
0.00223072	0.029126	0.00309542	0.00876124	0.000275836	0	0.000154406	0.000145034	0.000670978	0	0.000708908	0	0.000495432	2.90359e-05	0.00380349	0.000810222	0.00223775	0	0.0850627	0.0693639	0.00376277	0.000443659	0.00145929	0.000180135	0.000293065	6.66676e-05	0.000460696	8.66872e-05	0.00198981	1.59531e-05	0.00102674	0.00048706	0.0107555	0.00880775	0.0022423	0.000813029	0.0103548	0.000800407	0.00290631	0.00114062	0.025971	0.000299129	0.000867654	5.62845e-05	0.00278514	0.00036974	0.0110983	0.00662653	0.00257184	0
0.00147311	0.000403395	0.000536239	0.00327544	0.000106001	0.000121458	0	4.13873e-05	0	0	0	0	0	3.30853e-05	0.000193163	0.000873914	0	0.000188477	0.0137679	0.0214802	0.000212201	0.00204505	0.000161338	0.00045238	0	0	0.000161957	0.000116214	1.84713e-05	0.000216089	2.90373e-05	0.000253481	0.00696622	0.00586254	0.000172775	0.00185874	0.000486827	0.0026535	0.000868582	0.00185568	0.000138616	0.00736806	0.000185004	0.000123424	0.00051909	0.000698382	0.00495577	0.0126735	0.000389681	0.000860429
0.00768024	0.026634	0.0174492	0.0232548	0.0166406	0.0121684	0.012069	0.000712449	0.0104829	8.17113e-05	0.000285477	0.000230508	0.00711541	0.00024766	0.0113764	0.0658765	0.000213489	6.16171e-06	0.0023503	0.000983066	0.00127071	0.000166709	0.00344364	0.000594432	0.00476463	0.00170959	0.00880327	0.00312691	0.000373635	8.39797e-05	0.00125268	0.000197109	0.00262271	0.00010355	0.0029256	0.00212184	0.00690918	0.000337903	0.00485968	0.000140257	0.00144932	5.16231e-05	0.00438645	6.27494e-05	0.0013921	3.10107e-05	0.00394553	4.35867e-05	0.00413906	7.40032e-05
0.00192227	0.00815558	0.00274342	0.0108506	0.000921773	0.01929	0.00105922	0.00587663	0.000197404	0.00717618	0.000231737	0.000359109	0.00127388	0.00303777	0.00489554	0.0135249	0	8.4835e-05	0.00187716	0.00111665	0.000131233	0.000951587	0.00349882	0.00392161	0.000808941	0.00354903	0.00320444	0.00363923	0.000200569	0.000599512	0.000121557	0.000175951	8.69539e-05	0.00103098	0.00147686	0.00247588	0.000254362	0.00932081	0.000149664	0.00324474	8.21238e-06	0.00136469	0.000518776	0.00266499	4.37317e-05	0.00107413	0.000289053	0.00733577	0.000137312	0.00266422
0.0775701	0.000266036	0.0995141	0.000717075	0.0511247	0.000763847	0.0110511	0.0003423	0.0476614	0.000359735	0.0175761	5.91462e-05	0.0128795	0.000108644	0.0165249	0.000327774	0.000679401	0	0.0343748	0.000825886	0.00171559	0.000541478	0.00703958	0.00121426	0.00623474	0.000357078	0.00913498	0.000431792	0.000591847	0.000145022	0.000512008	1.34808e-05	0.00010782	2.62169e-05	0.0001606	3.43144e-05	0.00142756	0.000223145	0.00466859	0.000193309	0.000455813	5.42057e-05	0.00327742	4.94468e-05	0.00381581	4.11987e-05	0.00362005	7.12986e-05	0.0104179	6.98044e-05
0.000437571	0.117668	0.0012571	0.0840896	0.000746324	0.0516452	0.000424867	0.0115557	0.00113356	0.0288787	6.841e-05	0.0221494	0.00017458	0.0141064	0.000604444	0.0159273	3.25924e-05	0.00728082	0.00149838	0.0146082	0.00106741	0.0030969	0.00231921	0.00772155	0.0001282	0.00347448	0.000468163	0.0051721	0.000792056	0.0031498	1.86567e-05	0.000599888	2.4424e-05	0.000366937	1.37216e-05	0.000145615	0.000170249	0.00130486	0.000247069	0.0057173	9.75911e-05	0.000768778	0.000716253	0.0052418	0.000833249	0.00597287	0.000139621	0.00989557	0.000413831	0.0130619
0.0761948	0.000357199	0.0800077	0.00112988	0.0165271	0.000643223	0.00604357	0.000163389	0.0234665	7.16731e-05	0.00609167	4.14845e-05	0.0079291	4.69685e-05	0.0372357	0.000444249	0.000114027	0	0.0177706	0.000984598	0.00342602	2.47341e-05	0.00296665	0.00026863	0.00394783	4.19799e-05	0.00493552	6.68037e-05	0.000313311	1.58523e-05	0	0	7.38613e-05	3.62876e-05	0.000136553	0	0.00118859	0.000110725	0.000692036	0.000401681	0.000202427	0.000147106	0.000192239	0	0.00247569	0	0.00164832	0.000118324	0.00575865	0
0.000111337	0.0823477	0.000417786	0.0616543	5.17437e-05	0.0102281	0.000226174	0.00774092	0.000100419	0.0211157	0.000154641	0.0110793	6.76053e-05	0.0124459	6.36422e-05	0.00773298	3.64029e-05	0.000405058	0.000992824	0.0137658	0.000127463	0.000584823	0.000295077	0.00301801	7.49372e-05	0.00205802	4.15856e-05	0.00259649	2.58276e-05	0.000840432	0	0.000816351	0	0.000372531	0	5.80874e-05	6.22272e-05	0.00072393	0.000583502	0.00102599	8.77113e-05	0.00129474	0.000180628	0.000155992	0.000756111	0.00782633	0.000362361	0.00581668	0.000430735	0.0147156
0.0131647	0.000137869	0.0364313	0.000469087	0.0112648	0.000245767	0.0108687	4.01188e-05	0.00985723	9.7999e-05	0.00126512	8.38494e-06	0.0133326	0.000220148	0.0102058	0.000302692	8.11052e-06	1.80948e-05	0.0186052	0.00122524	0.00137398	2.83574e-05	0.00550939	0.000256958	0.00130623	6.19433e-05	0.00224545	8.05706e-05	0.000685691	4.7371e-05	0.000276864	2.28495e-05	0.00014614	8.38234e-05	0.000102204	1.72078e-05	0.00429485	0.00130719	0.00290351	0.000517359	0.00139451	0.000140611	0.0019544	0.000115516	0.00284404	0.000410923	0.00194607	0.000179907	0.00490114	0.000553355
2.64767e-05	0.0423652	0.000538275	0.0442153	0.000121634	0.0112729	0.000281893	0.0101157	0.00024139	0.0195235	4.55927e-05	0.00126509	0.000325503	0.00949911	0.000157733	0.0100785	1.80087e-05	2.15723e-05	0.00111384	0.0171059	5.14995e-05	0.00167832	0.000963338	0.0061504	3.29202e-06	0.00115746	9.1552e-05	0.000934408	7.62065e-05	0.000594519	0	0.000393969	1.78406e-05	0.000699644	0	2.11528e-06	0.000931433	0.00746267	0.00139091	0.0114658	0.000114444	0.00355854	0.000443703	0.000609997	0.000965522	0.00297635	0.00111742	0.00385168	0.000703855	0.0031263
3.03956e-05	0	0.000218296	0	0.000118472	0	0.000154991	0	0.000244637	0	0.000139061	0	0.00278285	1.32594e-06	0.000492024	0	0.000911121	0	0.000119787	0	4.52085e-05	0	6.8741e-05	0	1.59071e-05	0	1.46507e-05	0	0.00233962	0	0	0	0	0	0	0	4.81775e-06	0	0	0	4.10102e-05	0	0	0	5.19196e-05	0	0	0	6.09263e-05	0
0	1.96105e-05	0	0.000173539	0	0.000137367	0	0.000138317	0	0.000357632	0	0.000233888	0	0.00173245	0	0.000779501	0	0.00138104	0	9.91509e-05	0	1.21943e-05	0	2.75891e-06	0	0	0	2.59845e-05	0	0.00254199	0	0	0	0.000362851	0	0	0	2.98392e-06	0	0	0	2.23961e-05	0	0	0	1.46506e-05	0	0	0	2.13827e-05
0.00687878	0	0.00428975	7.2107e-05	0.00107341	6.59138e-05	0.00441039	1.6926e-05	0.00519178	2.12603e-05	0.00571073	0	0.0161655	0	0.00379504	0.000129515	0.0142298	6.94496e-06	0.00234287	2.32336e-05	0.00017353	3.84795e-06	0.000316598	2.3138e-05	8.31397e-05	0	0.000543256	2.63889e-05	0.0282541	2.70449e-05	0	0	0.00131308	8.04629e-05	5.71364e-05	2.24054e-05	0.000711452	8.05993e-05	0.000322026	2.28475e-05	0.000658659	1.87269e-05	0.0104292	5.43116e-05	0.00860407	0.00015583	0.0274875	0.000443576	0.0193999	3.58557e-05
0	0.00184742	2.74577e-05	0.00141476	6.74435e-06	0.00144577	0	0.00131402	4.44488e-05	0.00320802	2.15826e-05	0.00331463	0	0.00494274	9.35042e-06	0.0028677	1.80224e-05	0.00826558	2.24072e-05	0.000395032	1.80894e-05	0.000128512	0	8.12587e-05	0	3.10604e-05	3.46776e-06	9.35003e-05	7.85382e-06	0.022862	0	0	1.62106e-05	0.00351143	8.03062e-06	0.000107463	0.000135978	0.00145979	0.000111575	0.000400763	1.84952e-05	0.00166846	0.000176258	0.00331638	0.000556034	0.00969787	0.000501757	0.0195576	4.9826e-05	0.0159425
0.00345367	8.07435e-05	0.023175	0.000288387	0.0340324	0.00140033	0.00502481	9.45375e-05	0.0227647	0.000145656	0.00549467	0.00010467	0.0162811	7.99041e-05	0.0424248	0.000270522	0.00488784	6.73254e-05	0.00563311	0.000267802	0.00554471	0.000755171	0.00622678	0.000231576	0.00774292	0.000435109	0.0230128	0.00275308	0.0320402	0.000210508	0.00121175	4.8797e-05	0.0032687	0.000138562	0.000271229	3.36434e-05	0.00372895	0.000306703	0.00519095	0.000376512	0.00291959	3.87423e-05	0.024496	0.000207586	0.0155116	0.00011656	0.034161	0.000629646	0.0159952	0.000126873
0.000106173	0.00297526	0.000206529	0.0229477	0.000260607	0.0282036	7.88669e-05	0.00402759	4.58169e-05	0.0151248	0.000162219	0.00219997	9.06286e-05	0.00399577	0.000131183	0.0260527	3.5925e-05	0.00583079	0.000241293	0.00365569	0.000309988	0.00670168	0.000530476	0.00579901	6.17603e-05	0.00634314	0.00138032	0.0113509	0.000317774	0.0253138	4.74238e-05	0.000368724	2.99366e-05	0.00638338	0	0.000111872	5.86221e-05	0.00284898	0.000148268	0.00402185	9.89905e-06	0.00152812	0.000953821	0.00933098	0.000685379	0.00893228	0.000330131	0.0329388	0.000162098	0.0131179
0.061308	8.53541e-06	0.00272872	2.03479e-06	0.013478	6.43224e-05	0.0311024	1.88233e-06	0.0258552	3.55587e-05	0.020866	0	0.0154763	2.52591e-05	0.00421741	5.03306e-05	0.00768989	0	0.000485137	0	0.00110345	7.12723e-05	0.00166859	1.40519e-05	0.00103318	4.51129e-05	0.00209276	7.94166e-05	0.00821116	1.10731e-05	0.000237578	0	4.08931e-05	1.27469e-05	9.5743e-05	2.82674e-05	0.000563068	0.000362904	0.00220196	0.000495394	0.000819189	6.43879e-05	0.0271521	0.000225637	0.0183846	0.000353694	0.0584771	0.000367244	0.0361134	0.000377792
1.74461e-05	0.0143447	3.33707e-05	0.00230383	5.83679e-05	0.0224129	0	0.0166029	7.80741e-05	0.0234268	0	0.00654971	3.01989e-05	0.00549341	3.9649e-05	0.00658297	4.907e-06	0.00225911	2.38932e-05	0.000467936	3.66194e-05	0.00137303	3.29536e-05	0.000204587	1.0732e-05	0.00102341	4.32257e-05	0.00178077	1.4259e-05	0.0105093	0	0.000177536	0	0.000965301	0	8.09648e-05	0.000158263	0.00147353	0.000442653	0.00322718	6.39283e-05	0.00212645	0.000733838	0.00885568	0.000769484	0.00793441	0.000518554	0.0407493	0.000350985	0.019434
0.000774797	0	0.00398844	5.91728e-05	0.0209329	0.000653592	0.00166899	0	0.0148567	0.000104071	0.00270203	0	0.00565598	0	0.0224428	0.000121249	0.00679599	6.54684e-05	0.00099279	2.35491e-05	0.0156857	0.00146889	0.0109247	0.000123161	0.00945425	0.000537261	0.0243245	0.00233807	0.0201194	5.77745e-05	0.000921527	2.49772e-05	0.00383211	1.79831e-05	0.00128213	3.83179e-05	0.0149614	0.00167903	0.0601927	0.00282553	0.0292452	0.000264488	0.0360831	0.000651674	0.0136462	0.000493969	0.0501727	0.00162706	0.037995	0.000403132
4.50451e-06	0.000421525	6.57384e-05	0.00329364	0.000743821	0.0382423	0	0.000790559	0.000335799	0.0234515	0	0.000613933	5.0549e-06	0.00110556	0.000292489	0.0221878	0	0.00372233	0.000107335	0.000608199	0.00132831	0.0200789	0.000558162	0.00661527	0.000336031	0.0180725	0.00265019	0.0275065	0.000196153	0.0141037	0.000122113	0.000807542	1.43037e-05	0.00490977	1.99857e-05	0.00143644	0.00110236	0.0143055	0.00354846	0.0715934	0.000326646	0.0288041	0.00191363	0.0363	0.00243685	0.0176244	0.00147316	0.052209	0.00126235	0.0382347
0.0388401	0	0.00242331	2.70924e-05	0.0192688	0.000183893	0.026207	0	0.0262413	2.60026e-05	0.00601207	0	0.00428062	4.54852e-06	0.00218427	0.000100276	0.00294599	0	0.000309068	6.48294e-06	0.00393275	0.000165889	0.00199818	0	0.000853019	5.83768e-05	0.00385036	0.000126213	0.00227025	7.37673e-06	7.63858e-05	0	0.00192744	1.84903e-05	0.000875397	1.34344e-05	0.00650711	0.00181523	0.0453563	0.0037958	0.025374	0.000399394	0.0488944	0.0011631	0.0262065	0.00100581	0.0636192	0.00243587	0.0972709	0.000750465
2.32477e-05	0.0106574	8.72865e-05	0.00472515	0.000180843	0.0378828	0	0.0112743	0.000316005	0.0115583	0	0.00135527	1.80924e-05	0.00118147	0.000110144	0.00333602	8.57051e-06	0.000904407	4.49746e-05	0.000630448	0.000289148	0.00631695	0.000110156	0.000665166	0.000110992	0.00126875	0.000676775	0.00455115	1.22864e-05	0.00235145	0	0.000234332	0	0.00176946	2.72724e-05	0.00196077	0.0017471	0.00996423	0.00292247	0.0604831	0.000540699	0.0337686	0.0432308	0.0357386	0.00518038	0.0179859	0.00655756	0.0776672	0.00141166	0.0649728
Binarized networks
0-5 years old
0	0.122677	0.745353	0.120818	0.113383	0.00371747	0.756506	0.0297398	0.0910781	0.00371747	0.806691	0.0111524	0.594796	0.0111524	0.104089	0.00743494	0.219331	0	0.254647	0.202602	0.0947955	0.00185874	0.0929368	0.0111524	0.00743494	0	0.0539033	0	0.366171	0	0.00185874	0	0.0297398	0.0241636	0	0	0.33829	0.00185874	0.356877	0.00557621	0.366171	0.00371747	0.0148699	0	0.00185874	0	0.0501859	0.00929368	0.0130112	0
0.122677	0	0.17658	0.752788	0.00557621	0.104089	0.0390335	0.964684	0.0130112	0.0929368	0.0260223	0.836431	0.0241636	0.407063	0.00371747	0.122677	0.00185874	0.252788	0.327138	0.252788	0.00185874	0.0947955	0.0185874	0.0836431	0	0.00185874	0.00371747	0.0204461	0.0111524	0.282528	0.00185874	0.00557621	0.185874	0.182156	0.00371747	0	0.0130112	0.314126	0.0204461	0.366171	0.00185874	0.291822	0.00743494	0.00929368	0	0.00371747	0.0185874	0.0910781	0.00185874	0.00743494
0.745353	0.17658	0	0.998141	0.163569	0.801115	0.998141	0.434944	0.427509	0.33829	0.483271	0.098513	0.644981	0.165428	0.44052	0.157993	0.301115	0.0130112	0.684015	0.894052	0.157993	0.0669145	0.804833	0.845725	0.098513	0.622677	0.0892193	0.0446097	0.447955	0.0501859	0.35316	0.468401	0.36803	0.304833	0.150558	0.00929368	0.388476	0.0223048	0.260223	0.0650558	0.362454	0.0130112	0.126394	0.0111524	0.118959	0	0.280669	0.0204461	0.317844	0.00371747
0.120818	0.752788	0.998141	0	0.685874	0.156134	0.414498	0.925651	0.14684	0.403346	0.0464684	0.605948	0.20632	0.54461	0.115242	0.60223	0.00929368	0.358736	0.951673	0.737918	0.0371747	0.193309	0.815985	0.819703	0.405204	0.135688	0.234201	0.0539033	0.0408922	0.360595	0.3829	0.171004	0.312268	0.321561	0.0576208	0.234201	0.0223048	0.421933	0.0297398	0.342007	0.0148699	0.198885	0.0167286	0.070632	0.0223048	0.0762082	0.0464684	0.284387	0.0130112	0.14684
0.113383	0.00557621	0.163569	0.685874	0	0.654275	0.10223	0.211896	0.362454	0.481413	0.00371747	0.00185874	0.0650558	0.0167286	0.304833	0.249071	0.00557621	0	0.0315985	0.00929368	0.195167	0.330855	0.321561	0.414498	0.29368	0.680297	0.351301	0.5	0.302974	0.0241636	0.150558	0.154275	0.0910781	0.0260223	0.0613383	0.00371747	0.304833	0.111524	0.459108	0.115242	0.184015	0.0130112	0.358736	0.0223048	0.373606	0.0204461	0.434944	0.0223048	0.63197	0.00557621
0.00371747	0.104089	0.801115	0.156134	0.654275	0	0.202602	0.211896	0.22119	0.457249	0.00185874	0.00557621	0.0743494	0.063197	0.407063	0.342007	0	0.00185874	0.00371747	0.0204461	0.197026	0.249071	0.412639	0.139405	0.481413	0.22119	0.542751	0.351301	0.0390335	0.241636	0.226766	0.100372	0.0204461	0.0855019	0.00743494	0.0185874	0.0130112	0.193309	0.0743494	0.563197	0.0260223	0.126394	0.0817844	0.330855	0.0297398	0.219331	0.0427509	0.358736	0.0241636	0.366171
0.756506	0.0390335	0.998141	0.414498	0.10223	0.202602	0	0.234201	0.269517	0.0855019	0.526022	0.0483271	0.750929	0.124535	0.22119	0.070632	0.210037	0.00371747	0.217472	0.133829	0.027881	0.00185874	0.343866	0.371747	0.027881	0.100372	0.00371747	0.00185874	0.291822	0.0260223	0.0334572	0.165428	0.0613383	0.0297398	0.00743494	0	0.182156	0.0111524	0.035316	0.0130112	0.098513	0	0.14684	0	0.0687732	0.00185874	0.17658	0.00185874	0.169145	0.00185874
0.0297398	0.964684	0.434944	0.925651	0.211896	0.211896	0.234201	0	0.14684	0.414498	0.0223048	0.535316	0.133829	0.747212	0.0520446	0.115242	0	0.245353	0.1171	0.152416	0.00371747	0.0148699	0.349442	0.321561	0.0539033	0.0315985	0.00929368	0.00185874	0.0223048	0.215613	0.035316	0.0427509	0.0241636	0.0371747	0	0.00185874	0.0167286	0.126394	0.00557621	0.0520446	0	0.0539033	0.0167286	0.0501859	0.00371747	0.0613383	0.00557621	0.124535	0.00185874	0.128253
0.0910781	0.0130112	0.427509	0.14684	0.362454	0.22119	0.269517	0.14684	0	0.195167	0.0223048	0.00185874	0.174721	0.0297398	0.392193	0.0576208	0.00557621	0	0.0167286	0.00371747	0.0483271	0.0148699	0.100372	0.137546	0.0724907	0.172862	0.0780669	0.0650558	0.224907	0.0111524	0.0241636	0.0111524	0.00557621	0.00557621	0.00557621	0.00185874	0.0743494	0.0557621	0.143123	0.0185874	0.0539033	0.00557621	0.288104	0.00743494	0.355019	0.00743494	0.431227	0.0148699	0.643123	0.0111524
0.00371747	0.0929368	0.33829	0.403346	0.481413	0.457249	0.0855019	0.414498	0.195167	0	0.00185874	0.0260223	0.0520446	0.1171	0.109665	0.280669	0	0.00929368	0.0241636	0.00929368	0.0185874	0.098513	0.118959	0.0892193	0.198885	0.120818	0.195167	0.0966543	0.00371747	0.245353	0.0185874	0.0167286	0.00371747	0.0260223	0.00185874	0.00371747	0.0167286	0.0966543	0.0148699	0.133829	0	0.0650558	0.0929368	0.282528	0.0390335	0.252788	0.0223048	0.384758	0.0167286	0.275093
0.806691	0.0260223	0.483271	0.0464684	0.00371747	0.00185874	0.526022	0.0223048	0.0223048	0.00185874	0	0.0464684	0.578067	0.0427509	0.10223	0.00185874	0.1171	0.0260223	0.245353	0.0464684	0.0148699	0	0.243494	0.0334572	0	0	0.00185874	0	0.498141	0.0148699	0.00557621	0.00557621	0.0167286	0.00929368	0	0	0.0297398	0.00185874	0.00371747	0.00743494	0.0297398	0	0.0446097	0.00371747	0.0260223	0	0.148699	0.00743494	0.124535	0
0.0111524	0.836431	0.098513	0.605948	0.00185874	0.00557621	0.0483271	0.535316	0.00185874	0.0260223	0.0464684	0	0.0892193	0.708178	0	0.256506	0.00185874	0.193309	0.0669145	0.325279	0	0.00185874	0.126394	0.301115	0	0	0.00185874	0.00185874	0.0185874	0.644981	0.0111524	0.070632	0.0185874	0.109665	0	0	0	0.0334572	0.00185874	0.0204461	0.00185874	0.0260223	0.00371747	0.0408922	0	0.0260223	0.00185874	0.126394	0.00185874	0.070632
0.594796	0.0241636	0.644981	0.20632	0.0650558	0.0743494	0.750929	0.133829	0.174721	0.0520446	0.578067	0.0892193	0	0.143123	0.498141	0.0501859	0.0743494	0.0130112	0.169145	0.035316	0.0167286	0.00371747	0.343866	0.198885	0.0148699	0.0297398	0.00743494	0	0.708178	0.0185874	0.0167286	0.0762082	0.0111524	0.027881	0	0	0.135688	0.0260223	0.0446097	0.0204461	0.0613383	0.00929368	0.215613	0.00557621	0.118959	0.00929368	0.265799	0.0111524	0.355019	0.00371747
0.0111524	0.407063	0.165428	0.54461	0.0167286	0.063197	0.124535	0.747212	0.0297398	0.1171	0.0427509	0.708178	0.143123	0	0.0260223	0.271375	0	0.10223	0.0483271	0.124535	0	0.0148699	0.197026	0.301115	0.00929368	0.00557621	0.00371747	0.00185874	0.0223048	0.513011	0.0260223	0.0669145	0.00185874	0.0817844	0	0.00185874	0.00743494	0.150558	0.00371747	0.0892193	0	0.0669145	0.0204461	0.115242	0.00557621	0.122677	0.00557621	0.187732	0.00185874	0.213755
0.104089	0.00371747	0.44052	0.115242	0.304833	0.407063	0.22119	0.0520446	0.392193	0.109665	0.10223	0	0.498141	0.0260223	0	0.124535	0.0390335	0	0.0501859	0.0111524	0.0650558	0.0650558	0.0780669	0.0464684	0.0799257	0.063197	0.356877	0.193309	0.741636	0.0223048	0.00743494	0.0111524	0.0111524	0.0130112	0.178439	0.00557621	0.195167	0.0799257	0.304833	0.0223048	0.180297	0.00743494	0.381041	0.0148699	0.276952	0.00929368	0.388476	0.0241636	0.390335	0.0148699
0.00743494	0.122677	0.157993	0.60223	0.249071	0.342007	0.070632	0.115242	0.0576208	0.280669	0.00185874	0.256506	0.0501859	0.271375	0.124535	0	0	0.0762082	0.0297398	0.027881	0.0297398	0.0799257	0.0576208	0.105948	0.0297398	0.0483271	0.144981	0.208178	0.0204461	0.639405	0.00185874	0.00371747	0.00557621	0.0390335	0.00185874	0.156134	0.027881	0.245353	0.0148699	0.143123	0.00371747	0.165428	0.098513	0.550186	0.0241636	0.356877	0.0427509	0.427509	0.027881	0.54461
0.219331	0.00185874	0.301115	0.00929368	0.00557621	0	0.210037	0	0.00557621	0	0.1171	0.00185874	0.0743494	0	0.0390335	0	0	0.00557621	0.22119	0.0148699	0.0148699	0	0.109665	0.00557621	0.00185874	0	0.00929368	0	0.847584	0.00185874	0	0	0	0.00185874	0	0	0.0371747	0.00371747	0.0111524	0.00185874	0.063197	0	0.0390335	0.00185874	0.0687732	0	0.0743494	0.00371747	0.213755	0.00185874
0	0.252788	0.0130112	0.358736	0	0.00185874	0.00371747	0.245353	0	0.00929368	0.0260223	0.193309	0.0130112	0.10223	0	0.0762082	0.00557621	0	0.027881	0.223048	0.00185874	0.0185874	0.0464684	0.122677	0	0	0	0	0.00929368	0.858736	0	0.00371747	0.00557621	0.0148699	0	0	0.00185874	0.0334572	0	0.0111524	0	0.0855019	0	0.00557621	0	0.00929368	0	0.0167286	0	0.0650558
0.254647	0.327138	0.684015	0.951673	0.0315985	0.00371747	0.217472	0.1171	0.0167286	0.0241636	0.245353	0.0669145	0.169145	0.0483271	0.0501859	0.0297398	0.22119	0.027881	0	0.988848	0.202602	0.0167286	0.747212	0.687732	0.0185874	0.0148699	0.0464684	0.00929368	0.258364	0.0501859	0.120818	0.213755	0.55948	0.828996	0.027881	0.0204461	0.67658	0.0929368	0.107807	0.0204461	0.513011	0.0204461	0.0408922	0	0.0260223	0	0.1171	0.0557621	0.10223	0
0.202602	0.252788	0.894052	0.737918	0.00929368	0.0204461	0.133829	0.152416	0.00371747	0.00929368	0.0464684	0.325279	0.035316	0.124535	0.0111524	0.027881	0.0148699	0.223048	0.988848	0	0.035316	0.104089	0.736059	0.351301	0.00743494	0.00557621	0.0167286	0.0185874	0.0594796	0.154275	0.128253	0.163569	0.66171	0.399628	0.0167286	0.027881	0.063197	0.420074	0.0130112	0.118959	0.0241636	0.13197	0.00185874	0.0130112	0.0111524	0.0111524	0.0427509	0.107807	0.00371747	0.0204461
0.0947955	0.00185874	0.157993	0.0371747	0.195167	0.197026	0.027881	0.00371747	0.0483271	0.0185874	0.0148699	0	0.0167286	0	0.0650558	0.0297398	0.0148699	0.00185874	0.202602	0.035316	0	0.169145	0.0892193	0.0743494	0.13197	0.395911	0.273234	0.579926	0.0446097	0.0130112	0.202602	0.0557621	0.267658	0.0613383	0.232342	0.0315985	0.22119	0.111524	0.189591	0.070632	0.0762082	0.0297398	0.208178	0.0241636	0.139405	0.0111524	0.258364	0.0223048	0.171004	0.0297398
0.00185874	0.0947955	0.0669145	0.193309	0.330855	0.249071	0.00185874	0.0148699	0.0148699	0.098513	0	0.00185874	0.00371747	0.0148699	0.0650558	0.0799257	0	0.0185874	0.0167286	0.104089	0.169145	0	0.130112	0.185874	0.425651	0.345725	0.77881	0.32342	0.0576208	0.0539033	0.150558	0.141264	0.0650558	0.347584	0.0557621	0.302974	0.0371747	0.349442	0.0539033	0.247212	0.0204461	0.0892193	0.0297398	0.111524	0.0446097	0.0873606	0.0427509	0.195167	0.0427509	0.133829
0.0929368	0.0185874	0.804833	0.815985	0.321561	0.412639	0.343866	0.349442	0.100372	0.118959	0.243494	0.126394	0.343866	0.197026	0.0780669	0.0576208	0.109665	0.0464684	0.747212	0.736059	0.0892193	0.130112	0	0.996283	0.678439	0.849442	0.319703	0.189591	0.32342	0.0724907	0.79368	0.804833	0.526022	0.671004	0.522305	0.258364	0.172862	0.0241636	0.0669145	0.0446097	0.154275	0.00743494	0.109665	0.0204461	0.0743494	0.0148699	0.139405	0.0464684	0.0799257	0.00557621
0.0111524	0.0836431	0.845725	0.819703	0.414498	0.139405	0.371747	0.321561	0.137546	0.0892193	0.0334572	0.301115	0.198885	0.301115	0.0464684	0.105948	0.00557621	0.122677	0.687732	0.351301	0.0743494	0.185874	0.996283	0	0.648699	0.457249	0.481413	0.19145	0.0557621	0.118959	0.591078	0.641264	0.345725	0.369888	0.105948	0.379182	0.0130112	0.098513	0.00743494	0.0929368	0.00371747	0.0594796	0.0223048	0.0223048	0.0297398	0.0223048	0.0148699	0.111524	0.0167286	0.0185874
0.00743494	0	0.098513	0.405204	0.29368	0.481413	0.027881	0.0539033	0.0724907	0.198885	0	0	0.0148699	0.00929368	0.0799257	0.0297398	0.00185874	0	0.0185874	0.00743494	0.13197	0.425651	0.678439	0.648699	0	0.663569	0.566914	0.657993	0.141264	0.00371747	0.291822	0.306691	0.230483	0.0315985	0.104089	0.0130112	0.0130112	0.00185874	0.0223048	0.0185874	0.00743494	0.00185874	0.0483271	0.00557621	0.0446097	0.00371747	0.0817844	0.00743494	0.070632	0.00185874
0	0.00185874	0.622677	0.135688	0.680297	0.22119	0.100372	0.0315985	0.172862	0.120818	0	0	0.0297398	0.00557621	0.063197	0.0483271	0	0	0.0148699	0.00557621	0.395911	0.345725	0.849442	0.457249	0.663569	0	0.667286	0.386617	0.0223048	0.0501859	0.47026	0.232342	0.0929368	0.167286	0.0539033	0.0966543	0.00743494	0.0241636	0.0315985	0.0315985	0.00929368	0.00743494	0.0148699	0.0241636	0.0260223	0.0130112	0.0130112	0.0390335	0.0130112	0.0130112
0.0539033	0.00371747	0.0892193	0.234201	0.351301	0.542751	0.00371747	0.00929368	0.0780669	0.195167	0.00185874	0.00185874	0.00743494	0.00371747	0.356877	0.144981	0.00929368	0	0.0464684	0.0167286	0.273234	0.77881	0.319703	0.481413	0.566914	0.667286	0	0.713755	0.594796	0.070632	0.539033	0.202602	0.241636	0.063197	0.197026	0.0185874	0.182156	0.144981	0.522305	0.213755	0.217472	0.063197	0.245353	0.0297398	0.245353	0.0111524	0.234201	0.0297398	0.48513	0.0111524
0	0.0204461	0.0446097	0.0539033	0.5	0.351301	0.00185874	0.00185874	0.0650558	0.0966543	0	0.00185874	0	0.00185874	0.193309	0.208178	0	0	0.00929368	0.0185874	0.579926	0.32342	0.189591	0.19145	0.657993	0.386617	0.713755	0	0.109665	0.330855	0.224907	0.193309	0.0427509	0.267658	0.0241636	0.0446097	0.0520446	0.154275	0.126394	0.416357	0.0594796	0.105948	0.0390335	0.0557621	0.035316	0.0836431	0.0427509	0.187732	0.0315985	0.184015
0.366171	0.0111524	0.447955	0.0408922	0.302974	0.0390335	0.291822	0.0223048	0.224907	0.00371747	0.498141	0.0185874	0.708178	0.0223048	0.741636	0.0204461	0.847584	0.00929368	0.258364	0.0594796	0.0446097	0.0576208	0.32342	0.0557621	0.141264	0.0223048	0.594796	0.109665	0	0.0427509	0.0148699	0.00557621	0.0223048	0.0130112	0.00557621	0.00185874	0.0799257	0.0204461	0.0650558	0.0315985	0.0464684	0.00185874	0.184015	0.00557621	0.185874	0.0111524	0.210037	0.00743494	0.269517	0.00371747
0	0.282528	0.0501859	0.360595	0.0241636	0.241636	0.0260223	0.215613	0.0111524	0.245353	0.0148699	0.644981	0.0185874	0.513011	0.0223048	0.639405	0.00185874	0.858736	0.0501859	0.154275	0.0130112	0.0539033	0.0724907	0.118959	0.00371747	0.0501859	0.070632	0.330855	0.0427509	0	0.00371747	0.00371747	0	0.0204461	0	0	0.00185874	0.0892193	0.0185874	0.0929368	0.00185874	0.0446097	0.0390335	0.202602	0.0260223	0.27881	0.0167286	0.234201	0.0111524	0.429368
0.00185874	0.00185874	0.35316	0.3829	0.150558	0.226766	0.0334572	0.035316	0.0241636	0.0185874	0.00557621	0.0111524	0.0167286	0.0260223	0.00743494	0.00185874	0	0	0.120818	0.128253	0.202602	0.150558	0.79368	0.591078	0.291822	0.47026	0.539033	0.224907	0.0148699	0.00371747	0	0.695167	0.754647	0.412639	0.542751	0.224907	0.0204461	0	0.0724907	0.0241636	0.0111524	0.00185874	0.211896	0.0371747	0.120818	0.0167286	0.1171	0.0260223	0.00557621	0.00371747
0	0.00557621	0.468401	0.171004	0.154275	0.100372	0.165428	0.0427509	0.0111524	0.0167286	0.00557621	0.070632	0.0762082	0.0669145	0.0111524	0.00371747	0	0.00371747	0.213755	0.163569	0.0557621	0.141264	0.804833	0.641264	0.306691	0.232342	0.202602	0.193309	0.00557621	0.00371747	0.695167	0	0.405204	0.70632	0.243494	0.589219	0	0.0167286	0.00185874	0.0743494	0.00185874	0.00185874	0.0539033	0.0817844	0.0743494	0.0929368	0.00371747	0.327138	0.00743494	0.00371747
0.0297398	0.185874	0.36803	0.312268	0.0910781	0.0204461	0.0613383	0.0241636	0.00557621	0.00371747	0.0167286	0.0185874	0.0111524	0.00185874	0.0111524	0.00557621	0	0.00557621	0.55948	0.66171	0.267658	0.0650558	0.526022	0.345725	0.230483	0.0929368	0.241636	0.0427509	0.0223048	0	0.754647	0.405204	0	0.66171	0.379182	0.1171	0.0446097	0.00929368	0.139405	0.00743494	0.0315985	0.00185874	0.113383	0.0260223	0.263941	0.0390335	0.169145	0.027881	0.0297398	0.00557621
0.0241636	0.182156	0.304833	0.321561	0.0260223	0.0855019	0.0297398	0.0371747	0.00557621	0.0260223	0.00929368	0.109665	0.027881	0.0817844	0.0130112	0.0390335	0.00185874	0.0148699	0.828996	0.399628	0.0613383	0.347584	0.671004	0.369888	0.0315985	0.167286	0.063197	0.267658	0.0130112	0.0204461	0.412639	0.70632	0.66171	0	0.219331	0.460967	0.00557621	0.0817844	0.0204461	0.208178	0.00929368	0.035316	0.0557621	0.0539033	0.107807	0.29368	0.0241636	0.321561	0.0167286	0.0241636
0	0.00371747	0.150558	0.0576208	0.0613383	0.00743494	0.00743494	0	0.00557621	0.00185874	0	0	0	0	0.178439	0.00185874	0	0	0.027881	0.0167286	0.232342	0.0557621	0.522305	0.105948	0.104089	0.0539033	0.197026	0.0241636	0.00557621	0	0.542751	0.243494	0.379182	0.219331	0	0.0371747	0.260223	0.0297398	0.310409	0.0594796	0.193309	0.00371747	0.0817844	0.0929368	0.355019	0.265799	0.107807	0.0594796	0.215613	0.130112
0	0	0.00929368	0.234201	0.00371747	0.0185874	0	0.00185874	0.00185874	0.00371747	0	0	0	0.00185874	0.00557621	0.156134	0	0	0.0204461	0.027881	0.0315985	0.302974	0.258364	0.379182	0.0130112	0.0966543	0.0185874	0.0446097	0.00185874	0	0.224907	0.589219	0.1171	0.460967	0.0371747	0	0.0501859	0.3829	0.0408922	0.364312	0.00743494	0.167286	0.0780669	0.0817844	0.340149	0.390335	0.16171	0.098513	0.210037	0.234201
0.33829	0.0130112	0.388476	0.0223048	0.304833	0.0130112	0.182156	0.0167286	0.0743494	0.0167286	0.0297398	0	0.135688	0.00743494	0.195167	0.027881	0.0371747	0.00185874	0.67658	0.063197	0.22119	0.0371747	0.172862	0.0130112	0.0130112	0.00743494	0.182156	0.0520446	0.0799257	0.00185874	0.0204461	0	0.0446097	0.00557621	0.260223	0.0501859	0	0.327138	0.650558	0.275093	0.531599	0.0687732	0.351301	0.163569	0.366171	0.122677	0.496283	0.319703	0.45539	0.0557621
0.00185874	0.314126	0.0223048	0.421933	0.111524	0.193309	0.0111524	0.126394	0.0557621	0.0966543	0.00185874	0.0334572	0.0260223	0.150558	0.0799257	0.245353	0.00371747	0.0334572	0.0929368	0.420074	0.111524	0.349442	0.0241636	0.098513	0.00185874	0.0241636	0.144981	0.154275	0.0204461	0.0892193	0	0.0167286	0.00929368	0.0817844	0.0297398	0.3829	0.327138	0	0.219331	0.72119	0.0539033	0.436803	0.297398	0.490706	0.195167	0.358736	0.47026	0.710037	0.157993	0.399628
0.356877	0.0204461	0.260223	0.0297398	0.459108	0.0743494	0.035316	0.00557621	0.143123	0.0148699	0.00371747	0.00185874	0.0446097	0.00371747	0.304833	0.0148699	0.0111524	0	0.107807	0.0130112	0.189591	0.0539033	0.0669145	0.00743494	0.0223048	0.0315985	0.522305	0.126394	0.0650558	0.0185874	0.0724907	0.00185874	0.139405	0.0204461	0.310409	0.0408922	0.650558	0.219331	0	0.492565	0.496283	0.133829	0.765799	0.252788	0.674721	0.185874	0.609665	0.315985	0.343866	0.250929
0.00557621	0.366171	0.0650558	0.342007	0.115242	0.563197	0.0130112	0.0520446	0.0185874	0.133829	0.00743494	0.0204461	0.0204461	0.0892193	0.0223048	0.143123	0.00185874	0.0111524	0.0204461	0.118959	0.070632	0.247212	0.0446097	0.0929368	0.0185874	0.0315985	0.213755	0.416357	0.0315985	0.0929368	0.0241636	0.0743494	0.00743494	0.208178	0.0594796	0.364312	0.275093	0.72119	0.492565	0	0.063197	0.535316	0.301115	0.69145	0.312268	0.786245	0.375465	0.589219	0.219331	0.304833
0.366171	0.00185874	0.362454	0.0148699	0.184015	0.0260223	0.098513	0	0.0539033	0	0.0297398	0.00185874	0.0613383	0	0.180297	0.00371747	0.063197	0	0.513011	0.0241636	0.0762082	0.0204461	0.154275	0.00371747	0.00743494	0.00929368	0.217472	0.0594796	0.0464684	0.00185874	0.0111524	0.00185874	0.0315985	0.00929368	0.193309	0.00743494	0.531599	0.0539033	0.496283	0.063197	0	0.0464684	0.184015	0.00557621	0.423792	0.0297398	0.30855	0.0334572	0.687732	0.0204461
0.00371747	0.291822	0.0130112	0.198885	0.0130112	0.126394	0	0.0539033	0.00557621	0.0650558	0	0.0260223	0.00929368	0.0669145	0.00743494	0.165428	0	0.0855019	0.0204461	0.13197	0.0297398	0.0892193	0.00743494	0.0594796	0.00185874	0.00743494	0.063197	0.105948	0.00185874	0.0446097	0.00185874	0.00185874	0.00185874	0.035316	0.00371747	0.167286	0.0687732	0.436803	0.133829	0.535316	0.0464684	0	0.063197	0.420074	0.0539033	0.557621	0.111524	0.557621	0.0762082	0.806691
0.0148699	0.00743494	0.126394	0.0167286	0.358736	0.0817844	0.14684	0.0167286	0.288104	0.0929368	0.0446097	0.00371747	0.215613	0.0204461	0.381041	0.098513	0.0390335	0	0.0408922	0.00185874	0.208178	0.0297398	0.109665	0.0223048	0.0483271	0.0148699	0.245353	0.0390335	0.184015	0.0390335	0.211896	0.0539033	0.113383	0.0557621	0.0817844	0.0780669	0.351301	0.297398	0.765799	0.301115	0.184015	0.063197	0	0.723048	0.98513	0.648699	0.736059	0.434944	0.585502	0.373606
0	0.00929368	0.0111524	0.070632	0.0223048	0.330855	0	0.0501859	0.00743494	0.282528	0.00371747	0.0408922	0.00557621	0.115242	0.0148699	0.550186	0.00185874	0.00557621	0	0.0130112	0.0241636	0.111524	0.0204461	0.0223048	0.00557621	0.0241636	0.0297398	0.0557621	0.00557621	0.202602	0.0371747	0.0817844	0.0260223	0.0539033	0.0929368	0.0817844	0.163569	0.490706	0.252788	0.69145	0.00557621	0.420074	0.723048	0	0.669145	0.97026	0.459108	0.836431	0.648699	0.520446
0.00185874	0	0.118959	0.0223048	0.373606	0.0297398	0.0687732	0.00371747	0.355019	0.0390335	0.0260223	0	0.118959	0.00557621	0.276952	0.0241636	0.0687732	0	0.0260223	0.0111524	0.139405	0.0446097	0.0743494	0.0297398	0.0446097	0.0260223	0.245353	0.035316	0.185874	0.0260223	0.120818	0.0743494	0.263941	0.107807	0.355019	0.340149	0.366171	0.195167	0.674721	0.312268	0.423792	0.0539033	0.98513	0.669145	0	0.925651	0.962825	0.815985	0.723048	0.737918
0	0.00371747	0	0.0762082	0.0204461	0.219331	0.00185874	0.0613383	0.00743494	0.252788	0	0.0260223	0.00929368	0.122677	0.00929368	0.356877	0	0.00929368	0	0.0111524	0.0111524	0.0873606	0.0148699	0.0223048	0.00371747	0.0130112	0.0111524	0.0836431	0.0111524	0.27881	0.0167286	0.0929368	0.0390335	0.29368	0.265799	0.390335	0.122677	0.358736	0.185874	0.786245	0.0297398	0.557621	0.648699	0.97026	0.925651	0	0.799257	0.957249	0.860595	0.626394
0.0501859	0.0185874	0.280669	0.0464684	0.434944	0.0427509	0.17658	0.00557621	0.431227	0.0223048	0.148699	0.00185874	0.265799	0.00557621	0.388476	0.0427509	0.0743494	0	0.1171	0.0427509	0.258364	0.0427509	0.139405	0.0148699	0.0817844	0.0130112	0.234201	0.0427509	0.210037	0.0167286	0.1171	0.00371747	0.169145	0.0241636	0.107807	0.16171	0.496283	0.47026	0.609665	0.375465	0.30855	0.111524	0.736059	0.459108	0.962825	0.799257	0	0.912639	0.704461	0.511152
0.00929368	0.0910781	0.0204461	0.284387	0.0223048	0.358736	0.00185874	0.124535	0.0148699	0.384758	0.00743494	0.126394	0.0111524	0.187732	0.0241636	0.427509	0.00371747	0.0167286	0.0557621	0.107807	0.0223048	0.195167	0.0464684	0.111524	0.00743494	0.0390335	0.0297398	0.187732	0.00743494	0.234201	0.0260223	0.327138	0.027881	0.321561	0.0594796	0.098513	0.319703	0.710037	0.315985	0.589219	0.0334572	0.557621	0.434944	0.836431	0.815985	0.957249	0.912639	0	0.598513	0.760223
0.0130112	0.00185874	0.317844	0.0130112	0.63197	0.0241636	0.169145	0.00185874	0.643123	0.0167286	0.124535	0.00185874	0.355019	0.00185874	0.390335	0.027881	0.213755	0	0.10223	0.00371747	0.171004	0.0427509	0.0799257	0.0167286	0.070632	0.0130112	0.48513	0.0315985	0.269517	0.0111524	0.00557621	0.00743494	0.0297398	0.0167286	0.215613	0.210037	0.45539	0.157993	0.343866	0.219331	0.687732	0.0762082	0.585502	0.648699	0.723048	0.860595	0.704461	0.598513	0	0.600372
0	0.00743494	0.00371747	0.14684	0.00557621	0.366171	0.00185874	0.128253	0.0111524	0.275093	0	0.070632	0.00371747	0.213755	0.0148699	0.54461	0.00185874	0.0650558	0	0.0204461	0.0297398	0.133829	0.00557621	0.0185874	0.00185874	0.0130112	0.0111524	0.184015	0.00371747	0.429368	0.00371747	0.00371747	0.00557621	0.0241636	0.130112	0.234201	0.0557621	0.399628	0.250929	0.304833	0.0204461	0.806691	0.373606	0.520446	0.737918	0.626394	0.511152	0.760223	0.600372	0
0.0817844	0.00371747	0.511152	0.0130112	0.494424	0.0260223	0.289963	0.00185874	0.635688	0.00929368	0.35316	0.00185874	0.513011	0.00371747	0.496283	0.0167286	0.321561	0.00185874	0.17658	0.0111524	0.312268	0.0167286	0.139405	0.0130112	0.0836431	0.0185874	0.351301	0.0390335	0.408922	0.00371747	0.0130112	0.00185874	0.00929368	0.00743494	0.00929368	0.00743494	0.462825	0.195167	0.663569	0.124535	0.462825	0.0594796	0.29368	0.366171	0.609665	0.69145	0.557621	0.425651	0.763941	0.585502
0.00185874	0.0520446	0.00371747	0.234201	0.00743494	0.475836	0	0.159851	0.00185874	0.466543	0	0.20632	0	0.267658	0.00185874	0.407063	0	0.122677	0.00185874	0.0520446	0.00557621	0.171004	0.00557621	0.0167286	0.00185874	0.0260223	0.0148699	0.130112	0.00185874	0.375465	0.00185874	0.00371747	0	0.035316	0.00371747	0.00743494	0.0836431	0.364312	0.0483271	0.557621	0.0130112	0.557621	0.139405	0.234201	0.555762	0.516729	0.330855	0.351301	0.334572	0.830855
0.063197	0	0.104089	0	0.232342	0.00371747	0.100372	0	0.275093	0	0.0669145	0	0.271375	0	0.276952	0.00185874	0.0539033	0	0.0223048	0	0.0557621	0.00185874	0.0223048	0.00557621	0.0111524	0.00185874	0.104089	0.00743494	0.10223	0	0	0	0	0	0	0	0.0687732	0.0148699	0.1171	0.0111524	0.0743494	0	0.180297	0.0557621	0.22119	0.0371747	0.0910781	0.113383	0.592937	0.0446097
0	0.0334572	0.00185874	0.0780669	0	0.128253	0	0.0724907	0	0.288104	0.00185874	0.0817844	0	0.128253	0.00185874	0.263941	0	0.0111524	0.00185874	0.0204461	0.00371747	0.0762082	0.00371747	0.00743494	0.00185874	0.0148699	0.00557621	0.035316	0	0.213755	0.00185874	0.00371747	0	0.0167286	0	0	0.0111524	0.111524	0.027881	0.224907	0	0.144981	0.184015	0.13197	0.104089	0.213755	0.120818	0.156134	0.0539033	0.52974
0.17658	0.00557621	0.143123	0.00743494	0.481413	0.0111524	0.0873606	0	0.304833	0.00185874	0.027881	0	0.111524	0	0.213755	0.0130112	0.0464684	0	0.0390335	0.00371747	0.371747	0.0241636	0.0557621	0.00185874	0.0334572	0.00371747	0.29368	0.0446097	0.156134	0.00185874	0.0371747	0	0.100372	0.00557621	0.269517	0.0315985	0.657993	0.226766	0.754647	0.295539	0.267658	0.027881	0.475836	0.230483	0.473978	0.236059	0.700743	0.45539	0.386617	0.105948
0.00929368	0.0947955	0.00371747	0.150558	0.0334572	0.369888	0	0.098513	0.00557621	0.314126	0	0.0780669	0.00371747	0.111524	0.0111524	0.315985	0.00185874	0.00929368	0.00743494	0.0297398	0.035316	0.332714	0.00185874	0.0241636	0.00185874	0.0539033	0.0910781	0.260223	0.00557621	0.239777	0.00371747	0.0520446	0.00743494	0.286245	0.0520446	0.364312	0.232342	0.609665	0.247212	0.682156	0.0334572	0.334572	0.35316	0.479554	0.362454	0.537175	0.423792	0.667286	0.159851	0.628253
0.758364	0.0446097	0.317844	0.00929368	0.130112	0	0.284387	0	0.118959	0	0.204461	0	0.217472	0.00371747	0.144981	0.00371747	0.615242	0.00185874	0.286245	0.0780669	0.124535	0.00743494	0.0464684	0.00185874	0.0260223	0	0.100372	0.00929368	0.360595	0.00371747	0	0	0.0427509	0.0613383	0	0	0.362454	0.0223048	0.473978	0.0260223	0.697026	0.00557621	0.0576208	0	0.0185874	0.00185874	0.189591	0.0594796	0.126394	0.00557621
0.027881	0.648699	0.00929368	0.392193	0.00185874	0.13197	0	0.466543	0	0.0947955	0.00185874	0.198885	0	0.210037	0.00185874	0.174721	0.00557621	0.587361	0.0501859	0.124535	0.00743494	0.098513	0.00371747	0.0315985	0	0.00929368	0.00185874	0.0799257	0	0.379182	0.00185874	0.00557621	0.291822	0.174721	0.00185874	0.00185874	0.0111524	0.302974	0.0204461	0.509294	0.00185874	0.557621	0.0130112	0.027881	0.00557621	0.0297398	0.0743494	0.460967	0.00929368	0.0873606
0.228625	0.0371747	0.208178	0.00557621	0.204461	0.00185874	0.252788	0	0.19145	0.00185874	0.0446097	0	0.304833	0.00371747	0.230483	0.0167286	0.152416	0	0.0576208	0.00929368	0.111524	0.00185874	0.0539033	0.00185874	0.0204461	0.00185874	0.0947955	0.00185874	0.195167	0.00185874	0.00743494	0	0.0594796	0.0799257	0.0483271	0.113383	0.29368	0.0892193	0.574349	0.035316	0.20632	0.0111524	0.0910781	0.0483271	0.098513	0.304833	0.258364	0.109665	0.401487	0.245353
0.0111524	0.479554	0.00743494	0.210037	0.0223048	0.230483	0.00371747	0.273234	0.00929368	0.295539	0	0.104089	0.00929368	0.343866	0.0185874	0.236059	0.00371747	0.200743	0.0297398	0.122677	0.0130112	0.104089	0.00929368	0.0446097	0.00185874	0.00929368	0.0111524	0.0483271	0.00743494	0.32342	0.00929368	0.0501859	0.193309	0.460967	0.513011	0.273234	0.0873606	0.35316	0.100372	0.682156	0.00929368	0.3829	0.236059	0.202602	0.462825	0.312268	0.210037	0.381041	0.507435	0.710037
0.390335	0.00185874	0.135688	0	0.105948	0.00185874	0.169145	0	0.156134	0	0.143123	0	0.217472	0	0.118959	0.00185874	0.208178	0	0.0241636	0	0.0446097	0	0.0185874	0	0.0167286	0	0.0501859	0.00371747	0.193309	0	0	0	0.00185874	0.00371747	0.00929368	0.00185874	0.141264	0.0148699	0.241636	0.0148699	0.150558	0.00557621	0.0241636	0.00185874	0.0260223	0.0167286	0.0873606	0.0427509	0.189591	0.0148699
0	0.618959	0	0.0520446	0	0.035316	0	0.228625	0	0.0669145	0	0.120818	0	0.133829	0	0.0724907	0	0.202602	0	0.00185874	0.00185874	0.0167286	0	0.00371747	0	0	0.00185874	0.0111524	0	0.182156	0	0	0.00557621	0.0167286	0.00185874	0	0.00557621	0.0780669	0.00929368	0.19145	0	0.126394	0.00371747	0.00557621	0.00185874	0.0408922	0.0260223	0.13197	0.00185874	0.111524
0.52974	0	0.035316	0	0.0743494	0	0.109665	0	0.0836431	0	0.174721	0	0.204461	0	0.0334572	0	0.375465	0	0.0111524	0	0.0130112	0	0.00929368	0	0.00929368	0	0.0111524	0	0.288104	0	0	0	0.00557621	0	0	0	0.0594796	0.00185874	0.0371747	0.00371747	0.0539033	0	0.00371747	0	0	0	0.027881	0.0148699	0.00185874	0
0	0.633829	0	0.070632	0	0.0724907	0	0.202602	0	0.14684	0	0.247212	0	0.269517	0	0.154275	0	0.64684	0	0.00743494	0	0.0185874	0	0.00557621	0	0.00185874	0	0.00743494	0	0.414498	0	0	0.00185874	0.00743494	0	0	0	0.0483271	0	0.0613383	0	0.0687732	0	0	0	0.00185874	0	0.00743494	0.00185874	0.0167286
0.286245	0	0.0427509	0	0.0501859	0	0.143123	0	0.0724907	0	0.0464684	0	0.234201	0	0.0836431	0	0.0743494	0	0.0111524	0	0.0148699	0	0.0167286	0	0.00371747	0	0.0223048	0	0.182156	0	0	0	0	0.00185874	0.00185874	0	0.063197	0.00557621	0.0594796	0.00185874	0.0501859	0	0.00371747	0.00185874	0.0167286	0.00371747	0.0408922	0.00743494	0.0929368	0.00185874
0	0.462825	0	0.115242	0.00185874	0.180297	0	0.258364	0	0.291822	0	0.167286	0	0.36803	0.00185874	0.269517	0	0.139405	0	0.0185874	0.00371747	0.0650558	0	0.0130112	0	0.00557621	0	0.0185874	0.00185874	0.364312	0	0.00185874	0	0.0241636	0.00185874	0.00185874	0.0111524	0.150558	0.00557621	0.154275	0	0.185874	0.00929368	0.0148699	0.0204461	0.0539033	0.0130112	0.109665	0.0204461	0.204461
0.105948	0.14684	0.254647	0.0724907	0.230483	0.0167286	0.105948	0.00185874	0.148699	0.0260223	0.0204461	0	0.107807	0.0130112	0.135688	0.0334572	0.0576208	0.00185874	0.473978	0.364312	0.198885	0.0762082	0.60223	0.182156	0.174721	0.107807	0.271375	0.0483271	0.187732	0.0148699	0.60223	0.460967	0.713755	0.587361	0.421933	0.496283	0.444238	0.228625	0.663569	0.328996	0.178439	0.0520446	0.561338	0.414498	0.72119	0.511152	0.47026	0.414498	0.52974	0.384758
0.0223048	0.0817844	0.0315985	0.312268	0.0260223	0.154275	0.00371747	0.063197	0.0130112	0.124535	0	0.0130112	0.00743494	0.0613383	0.0167286	0.10223	0.00185874	0.0520446	0.377323	0.371747	0.0408922	0.273234	0.423792	0.405204	0.0185874	0.0799257	0.0260223	0.0947955	0.0297398	0.139405	0.412639	0.674721	0.604089	0.760223	0.366171	0.386617	0.163569	0.356877	0.195167	0.710037	0.0111524	0.19145	0.446097	0.760223	0.728625	0.72119	0.330855	0.535316	0.600372	0.356877
0.144981	0.605948	0.122677	0.358736	0.0260223	0	0.0148699	0.00743494	0.0315985	0	0.0241636	0	0.0185874	0.00557621	0.027881	0.0111524	0.0315985	0	0.669145	0.762082	0.130112	0.0241636	0.0873606	0.0185874	0.0111524	0.00743494	0.0520446	0.0167286	0.0594796	0.00557621	0.105948	0.0446097	0.546468	0.5	0.0111524	0.00185874	0.410781	0.0260223	0.20632	0.0390335	0.390335	0.00185874	0.0371747	0.00371747	0.0241636	0.00185874	0.19145	0.105948	0.0315985	0
0.0650558	0.0483271	0.0223048	0.0371747	0.00743494	0.0148699	0	0.00185874	0	0	0	0	0	0.00185874	0.00185874	0.00557621	0	0.00185874	0.36803	0.373606	0.0111524	0.0724907	0.0223048	0.0260223	0	0	0.0111524	0.0130112	0.00185874	0.0185874	0.00743494	0.027881	0.453532	0.334572	0.00185874	0.00185874	0.0260223	0.139405	0.0167286	0.0873606	0.00557621	0.0483271	0.00743494	0.00743494	0.00557621	0.00185874	0.063197	0.267658	0.00185874	0.00371747
0.14684	0.0315985	0.483271	0.284387	0.481413	0.386617	0.27881	0.0557621	0.295539	0.0167286	0.0427509	0.0315985	0.185874	0.035316	0.598513	0.105948	0.0408922	0.00185874	0.152416	0.10223	0.154275	0.0408922	0.19145	0.070632	0.204461	0.159851	0.408922	0.256506	0.0557621	0.0204461	0.100372	0.0223048	0.156134	0.0167286	0.0836431	0.00743494	0.381041	0.0762082	0.239777	0.0315985	0.167286	0.00743494	0.230483	0.0130112	0.137546	0.0130112	0.263941	0.0111524	0.250929	0.0111524
0.0185874	0.360595	0.172862	0.395911	0.111524	0.492565	0.104089	0.198885	0.035316	0.262082	0.0297398	0.0539033	0.0929368	0.152416	0.178439	0.501859	0	0.0260223	0.113383	0.115242	0.0315985	0.111524	0.197026	0.228625	0.0873606	0.213755	0.213755	0.289963	0.035316	0.0780669	0.0204461	0.0204461	0.0148699	0.070632	0.00557621	0.0594796	0.0427509	0.498141	0.027881	0.213755	0.00371747	0.0947955	0.0520446	0.19145	0.0130112	0.1171	0.0613383	0.295539	0.0315985	0.197026
0.669145	0.0315985	0.817844	0.063197	0.739777	0.0241636	0.438662	0.0241636	0.550186	0.0111524	0.267658	0.0130112	0.399628	0.0204461	0.5	0.0148699	0.0947955	0	0.429368	0.0669145	0.0799257	0.0483271	0.276952	0.0501859	0.185874	0.0260223	0.507435	0.0408922	0.0799257	0.0130112	0.00371747	0.00371747	0.0204461	0.00371747	0.0167286	0.00185874	0.213755	0.0557621	0.280669	0.035316	0.0687732	0.00929368	0.211896	0.00743494	0.250929	0.0130112	0.267658	0.0130112	0.427509	0.00743494
0.0223048	0.737918	0.100372	0.760223	0.0334572	0.717472	0.0297398	0.526022	0.0315985	0.622677	0.00743494	0.451673	0.0130112	0.486989	0.0260223	0.490706	0.00185874	0.503717	0.0799257	0.405204	0.070632	0.148699	0.0743494	0.289963	0.0130112	0.120818	0.0464684	0.230483	0.0539033	0.217472	0.00185874	0.0167286	0.00371747	0.0241636	0.00185874	0.0130112	0.0297398	0.193309	0.0408922	0.399628	0.00743494	0.0966543	0.0687732	0.27881	0.0669145	0.412639	0.0334572	0.276952	0.0334572	0.513011
0.498141	0.0111524	0.644981	0.0576208	0.568773	0.00929368	0.466543	0.0111524	0.503717	0.00185874	0.0743494	0.00557621	0.494424	0.00743494	0.269517	0.00743494	0.0167286	0	0.200743	0.0408922	0.0408922	0.00371747	0.0501859	0.00929368	0.10223	0.00557621	0.226766	0.00929368	0.0167286	0.00371747	0	0	0.00185874	0.00185874	0.00743494	0	0.126394	0.0223048	0.0966543	0.0520446	0.0223048	0.0130112	0.0260223	0	0.0762082	0	0.1171	0.00929368	0.120818	0
0.00557621	0.60223	0.0315985	0.516729	0.00185874	0.302974	0.00743494	0.3829	0.00185874	0.340149	0.00743494	0.130112	0.00929368	0.460967	0.00371747	0.109665	0.00185874	0.0557621	0.0315985	0.178439	0.00371747	0.0148699	0.0148699	0.0910781	0.00185874	0.0148699	0.00743494	0.0260223	0.00371747	0.0427509	0	0.00743494	0	0.00743494	0	0.00371747	0.0148699	0.104089	0.0148699	0.122677	0.00185874	0.0762082	0.0130112	0.0185874	0.00557621	0.0910781	0.0223048	0.178439	0.0130112	0.150558
0.245353	0.0148699	0.812268	0.0241636	0.54461	0.027881	0.336431	0.00929368	0.460967	0.00929368	0.0557621	0.00185874	0.366171	0.0185874	0.304833	0.027881	0.00371747	0.00185874	0.401487	0.0910781	0.0817844	0.0111524	0.230483	0.0148699	0.0892193	0.00929368	0.249071	0.0130112	0.0817844	0.00557621	0.0167286	0.00557621	0.0223048	0.0148699	0.0111524	0.00557621	0.355019	0.130112	0.202602	0.070632	0.169145	0.027881	0.0855019	0.00743494	0.178439	0.0408922	0.156134	0.0260223	0.27881	0.0594796
0.00371747	0.533457	0.0315985	0.821561	0.0223048	0.635688	0.0297398	0.360595	0.0111524	0.473978	0.00185874	0.0446097	0.0408922	0.33829	0.0185874	0.249071	0.00371747	0.00371747	0.0501859	0.444238	0.0111524	0.148699	0.0315985	0.291822	0.00185874	0.0687732	0.0185874	0.126394	0.0111524	0.0520446	0	0.0446097	0.00557621	0.070632	0	0.00185874	0.115242	0.483271	0.0873606	0.319703	0.0148699	0.267658	0.0520446	0.0446097	0.0799257	0.109665	0.115242	0.184015	0.0836431	0.182156
0.00557621	0	0.0241636	0	0.0167286	0	0.0241636	0	0.0223048	0	0.0148699	0	0.189591	0.00185874	0.035316	0	0.126394	0	0.0185874	0	0.00557621	0	0.00743494	0	0.00185874	0	0.00185874	0	0.289963	0	0	0	0	0	0	0	0.00185874	0	0	0	0.00929368	0	0	0	0.00371747	0	0	0	0.0130112	0
0	0.00371747	0	0.0241636	0	0.00743494	0	0.0241636	0	0.0334572	0	0.0111524	0	0.143123	0	0.0855019	0	0.163569	0	0.00743494	0	0.00185874	0	0.00185874	0	0	0	0.00185874	0	0.310409	0	0	0	0.00185874	0	0	0	0.00185874	0	0	0	0.00557621	0	0	0	0.00185874	0	0	0	0.00185874
0.263941	0	0.215613	0.00371747	0.0855019	0.00371747	0.241636	0.00185874	0.464684	0.00371747	0.412639	0	0.756506	0	0.232342	0.00743494	0.697026	0.00185874	0.115242	0.00371747	0.0315985	0.00185874	0.0408922	0.00371747	0.0148699	0	0.0576208	0.00371747	0.511152	0.00743494	0	0	0.00743494	0.0111524	0.00371747	0.00185874	0.0576208	0.00929368	0.0334572	0.00185874	0.0520446	0.00371747	0.254647	0.00929368	0.234201	0.0167286	0.433086	0.0390335	0.35316	0.00743494
0	0.128253	0.00185874	0.111524	0.00185874	0.0799257	0	0.0724907	0.00371747	0.226766	0.00185874	0.159851	0	0.330855	0.00371747	0.197026	0.00371747	0.607807	0.00371747	0.0427509	0.00371747	0.0185874	0	0.0130112	0	0.00185874	0.00185874	0.0148699	0.00185874	0.5	0	0	0.00371747	0.0185874	0.00371747	0.00371747	0.0111524	0.0669145	0.00185874	0.0576208	0.00185874	0.0743494	0.0334572	0.133829	0.0148699	0.22119	0.0241636	0.276952	0.00743494	0.442379
0.288104	0.00743494	0.60223	0.00743494	0.719331	0.107807	0.237918	0.00557621	0.579926	0.0130112	0.299257	0.0111524	0.442379	0.00743494	0.648699	0.0260223	0.345725	0.00371747	0.195167	0.0167286	0.232342	0.0929368	0.163569	0.00929368	0.148699	0.0390335	0.552045	0.167286	0.788104	0.0260223	0.0780669	0.00185874	0.0334572	0.0130112	0.0483271	0.00929368	0.239777	0.0501859	0.230483	0.0576208	0.16171	0.00557621	0.364312	0.0223048	0.349442	0.0148699	0.436803	0.0613383	0.356877	0.0130112
0.00557621	0.163569	0.0223048	0.379182	0.0408922	0.648699	0.0111524	0.172862	0.00371747	0.425651	0.00371747	0.180297	0.0130112	0.312268	0.0297398	0.598513	0.00557621	0.48513	0.0241636	0.115242	0.0408922	0.252788	0.0520446	0.1171	0.00743494	0.0836431	0.120818	0.507435	0.0241636	0.540892	0.00371747	0.0297398	0.00557621	0.0557621	0	0.0223048	0.0130112	0.184015	0.0315985	0.22119	0.00185874	0.111524	0.0669145	0.269517	0.0408922	0.271375	0.0427509	0.332714	0.0185874	0.289963
0.527881	0.00185874	0.135688	0.00185874	0.349442	0.0204461	0.302974	0.00185874	0.394052	0.00929368	0.295539	0	0.433086	0.00557621	0.276952	0.00743494	0.477695	0	0.0223048	0	0.130112	0.0204461	0.0594796	0.00371747	0.0371747	0.00743494	0.275093	0.0223048	0.33829	0.00371747	0.00743494	0	0.00185874	0.00557621	0.0185874	0.00185874	0.0762082	0.0613383	0.174721	0.0780669	0.0929368	0.00743494	0.358736	0.0334572	0.340149	0.0297398	0.498141	0.0483271	0.682156	0.0334572
0.00185874	0.236059	0.00371747	0.141264	0.00929368	0.429368	0	0.249071	0.00929368	0.572491	0	0.178439	0.00371747	0.187732	0.00743494	0.302974	0.00185874	0.165428	0.00185874	0.0167286	0.00743494	0.0966543	0.00185874	0.0167286	0.00185874	0.0185874	0.0148699	0.143123	0.00371747	0.366171	0	0.00557621	0	0.0185874	0	0.00743494	0.027881	0.118959	0.0427509	0.211896	0.00929368	0.178439	0.0762082	0.249071	0.0650558	0.236059	0.0687732	0.447955	0.0483271	0.596654
0.0650558	0	0.243494	0.00371747	0.613383	0.0743494	0.104089	0	0.394052	0.0204461	0.0724907	0	0.172862	0	0.468401	0.0223048	0.0873606	0.00185874	0.0557621	0.00743494	0.54461	0.159851	0.0929368	0.00371747	0.137546	0.0520446	0.626394	0.184015	0.700743	0.0130112	0.0910781	0.00557621	0.0743494	0.00743494	0.126394	0.00929368	0.535316	0.159851	0.933086	0.219331	0.842007	0.035316	0.565056	0.107807	0.425651	0.063197	0.546468	0.144981	0.760223	0.0483271
0.00185874	0.0557621	0.00185874	0.156134	0.0947955	0.687732	0	0.0669145	0.0241636	0.444238	0	0.0371747	0.00185874	0.0650558	0.0446097	0.418216	0	0.0390335	0.00557621	0.0315985	0.144981	0.427509	0.00557621	0.0334572	0.0185874	0.154275	0.197026	0.814126	0.0297398	0.381041	0.0148699	0.0855019	0.00185874	0.159851	0.00557621	0.130112	0.135688	0.618959	0.314126	0.929368	0.0408922	0.784387	0.172862	0.657993	0.152416	0.399628	0.141264	0.488848	0.124535	0.620818
0.336431	0	0.154275	0.00557621	0.386617	0.0297398	0.243494	0	0.306691	0.00371747	0.128253	0	0.187732	0.00185874	0.167286	0.00743494	0.159851	0	0.0111524	0.00371747	0.241636	0.0334572	0.063197	0	0.0371747	0.0111524	0.414498	0.0241636	0.169145	0.00371747	0.00743494	0	0.0204461	0.00185874	0.0799257	0.00371747	0.414498	0.152416	0.871747	0.262082	0.665428	0.0390335	0.373606	0.115242	0.336431	0.0873606	0.578067	0.159851	0.652416	0.070632
0.00371747	0.262082	0.00743494	0.157993	0.0241636	0.418216	0	0.19145	0.0185874	0.356877	0	0.0501859	0.00185874	0.098513	0.0223048	0.195167	0.00185874	0.070632	0.00557621	0.027881	0.0594796	0.276952	0.00371747	0.0334572	0.00743494	0.027881	0.070632	0.416357	0.00371747	0.260223	0	0.00929368	0	0.104089	0.00929368	0.143123	0.150558	0.488848	0.273234	0.786245	0.0427509	0.672862	0.319703	0.364312	0.19145	0.355019	0.310409	0.444238	0.157993	0.542751
[truncated: 310 more columns]

## Sheet: Figure_2b
Figure 2b
Density
x	y	type
0	13.8977	polygon
0.9	13.6026	polygon
1.8	13.3088	polygon
2.7	13.0184	polygon
3.6	12.7335	polygon
4.5	12.4559	polygon
5.4	12.188	polygon
6.3	11.9318	polygon
7.2	11.6897	polygon
8.1	11.4647	polygon
9	11.2601	polygon
9.9	11.0796	polygon
10.8	10.9274	polygon
11.7	10.807	polygon
12.6	10.7195	polygon
13.5	10.6645	polygon
14.4	10.641	polygon
15.3	10.6483	polygon
16.2	10.6856	polygon
17.1	10.7529	polygon
18	10.8509	polygon
18.9	10.9808	polygon
19.8	11.144	polygon
20.7	11.3419	polygon
21.6	11.5742	polygon
22.5	11.833	polygon
23.4	12.1079	polygon
24.3	12.3882	polygon
25.2	12.6629	polygon
26.1	12.9213	polygon
27	13.1535	polygon
27.9	13.3505	polygon
28.8	13.5039	polygon
29.7	13.6058	polygon
30.6	13.6478	polygon
31.5	13.6237	polygon
32.4	13.5394	polygon
33.3	13.405	polygon
34.2	13.2307	polygon
35.1	13.0281	polygon
36	12.8097	polygon
36.9	12.5887	polygon
37.8	12.3786	polygon
38.7	12.1926	polygon
39.6	12.0438	polygon
40.5	11.9449	polygon
41.4	11.9052	polygon
42.3	11.9189	polygon
43.2	11.9754	polygon
44.1	12.0643	polygon
45	12.1756	polygon
45.9	12.2999	polygon
46.8	12.4288	polygon
47.7	12.5546	polygon
48.6	12.6701	polygon
49.5	12.7679	polygon
50.4	12.8408	polygon
51.3	12.8827	polygon
52.2	12.8944	polygon
53.1	12.879	polygon
54	12.839	polygon
54.9	12.7775	polygon
55.8	12.6981	polygon
56.7	12.6056	polygon
57.6	12.5056	polygon
58.5	12.4047	polygon
59.4	12.3091	polygon
60.3	12.2253	polygon
61.2	12.1578	polygon
62.1	12.1056	polygon
63	12.0658	polygon
63.9	12.0354	polygon
64.8	12.0114	polygon
65.7	11.9918	polygon
66.6	11.9754	polygon
67.5	11.9621	polygon
68.4	11.9525	polygon
69.3	11.9474	polygon
70.2	11.9471	polygon
71.1	11.9517	polygon
72	11.9597	polygon
72.9	11.9693	polygon
73.8	11.9783	polygon
74.7	11.985	polygon
75.6	11.9884	polygon
76.5	11.9886	polygon
77.4	11.9867	polygon
78.3	11.9844	polygon
79.2	11.9834	polygon
80.1	11.9849	polygon
81	11.9893	polygon
81.9	11.9946	polygon
82.8	11.9978	polygon
83.7	11.9949	polygon
84.6	11.9826	polygon
85.5	11.9593	polygon
86.4	11.9256	polygon
87.3	11.8831	polygon
88.2	11.8338	polygon
89.1	11.7797	polygon
90	11.7225	polygon
90	12.6697	polygon
89.1	12.6105	polygon
88.2	12.5543	polygon
87.3	12.5028	polygon
86.4	12.4578	polygon
85.5	12.4213	polygon
84.6	12.3949	polygon
83.7	12.379	polygon
82.8	12.372	polygon
81.9	12.3704	polygon
81	12.3703	polygon
80.1	12.3684	polygon
79.2	12.363	polygon
78.3	12.3543	polygon
77.4	12.3439	polygon
76.5	12.3337	polygon
75.6	12.3255	polygon
74.7	12.3206	polygon
73.8	12.3194	polygon
72.9	12.3211	polygon
72	12.324	polygon
71.1	12.3264	polygon
70.2	12.3263	polygon
69.3	12.3232	polygon
68.4	12.3189	polygon
67.5	12.3161	polygon
66.6	12.3181	polygon
65.7	12.3275	polygon
64.8	12.3467	polygon
63.9	12.3768	polygon
63	12.418	polygon
62.1	12.4699	polygon
61.2	12.5316	polygon
60.3	12.6026	polygon
59.4	12.682	polygon
58.5	12.7669	polygon
57.6	12.8545	polygon
56.7	12.942	polygon
55.8	13.0265	polygon
54.9	13.1046	polygon
54	13.1719	polygon
53.1	13.2227	polygon
52.2	13.2509	polygon
51.3	13.25	polygon
50.4	13.2136	polygon
49.5	13.1387	polygon
48.6	13.0327	polygon
47.7	12.9058	polygon
46.8	12.7681	polygon
45.9	12.63	polygon
45	12.501	polygon
44.1	12.3903	polygon
43.2	12.3058	polygon
42.3	12.2552	polygon
41.4	12.2453	polygon
40.5	12.2831	polygon
39.6	12.3721	polygon
38.7	12.5034	polygon
37.8	12.6663	polygon
36.9	12.8501	polygon
36	13.0446	polygon
35.1	13.2394	polygon
34.2	13.4242	polygon
33.3	13.588	polygon
32.4	13.7185	polygon
31.5	13.8025	polygon
30.6	13.8263	polygon
29.7	13.7811	polygon
28.8	13.6737	polygon
27.9	13.5149	polygon
27	13.3153	polygon
26.1	13.0855	polygon
25.2	12.8355	polygon
24.3	12.5739	polygon
23.4	12.309	polygon
22.5	12.0488	polygon
21.6	11.8013	polygon
20.7	11.5749	polygon
19.8	11.3766	polygon
18.9	11.2088	polygon
18	11.0727	polygon
17.1	10.9699	polygon
16.2	10.9019	polygon
15.3	10.8693	polygon
14.4	10.8724	polygon
13.5	10.9104	polygon
12.6	10.9827	polygon
11.7	11.0886	polygon
10.8	11.2278	polygon
9.9	11.4	polygon
9	11.6042	polygon
8.1	11.8389	polygon
7.2	12.1026	polygon
6.3	12.393	polygon
5.4	12.7076	polygon
4.5	13.0432	polygon
3.6	13.3967	polygon
2.7	13.7645	polygon
1.8	14.1434	polygon
0.9	14.5298	polygon
0	14.9204	polygon
0	14.0371	points
0	14.961	points
0	17.2331	points
0	14.0579	points
0	15.2606	points
0	14.4824	points
0	11.8107	points
0	14.1079	points
0	15.9348	points
0	15.5103	points
0	16.7795	points
0	17.0584	points
0	13.6626	points
0	16.4092	points
0	17.6077	points
0	15.76	points
0	13.5627	points
0	13.313	points
0	16.8087	points
0	12.4849	points
0	14.4866	points
0	16.1845	points
0	17.4079	points
0	19.9797	points
0	16.4092	points
0	16.7587	points
0	12.0105	points
0	19.2764	points
0	17.0042	points
0	14.7071	points
0	14.3617	points
0	16.0554	points
0	16.1845	points
0	15.9098	points
0	18.4067	points
0	16.2052	points
0	14.6821	points
0	11.7109	points
0	15.8806	points
0	14.2369	points
0	14.4824	points
0	14.3825	points
0	15.0359	points
0	13.7625	points
0	16.2552	points
0	13.5128	points
0	14.0621	points
0	14.4616	points
0	14.8611	points
0	17.5328	points
0	12.9593	points
0	14.6364	points
0	17.0084	points
0	13.4629	points
0	13.0092	points
0	15.556	points
0	16.2843	points
0	17.8282	points
0	16.0596	points
0	14.3118	points
0	13.313	points
0	12.8844	points
0	15.4104	points
0	12.7637	points
0	16.4092	points
0	16.0097	points
0	16.8045	points
0	15.4562	points
0	13.9373	points
0	14.3825	points
0	13.5585	points
0	12.2144	points
0	17.2581	points
0	17.6826	points
0	14.3867	points
0	15.9597	points
0	14.9818	points
0	14.112	points
0	15.2606	points
0	15.8806	points
0	16.1595	points
0	15.6809	points
0	15.4562	points
0	14.8112	points
0	12.2851	points
0	16.43	points
0	12.7138	points
0	11.9106	points
0	15.0359	points
0	14.4824	points
0	14.008	points
0	13.6376	points
0	14.112	points
0	14.0329	points
0	15.0109	points
0	13.9622	points
0	15.76	points
0	17.7533	points
0	16.0554	points
0	16.0055	points
0	11.9106	points
0	13.0134	points
0	13.338	points
0	14.3118	points
0	18.4524	points
0	14.7363	points
0	13.3338	points
0	15.8057	points
0	15.2107	points
0	14.6322	points
0	15.0609	points
0	18.3775	points
0	14.4616	points
0	13.8831	points
0	12.7138	points
0	13.4129	points
0	13.8124	points
0	15.8099	points
0	15.6351	points
0	12.3143	points
0	11.9148	points
0	15.0317	points
0	14.4866	points
0	12.6347	points
0	13.7625	points
0	13.6876	points
0	15.6102	points
0	12.7138	points
0	13.5336	points
0	17.5827	points
0	13.0342	points
0	15.3313	points
0	17.2831	points
0	16.0305	points
0	13.1341	points
0	13.7874	points
0	14.3368	points
0	13.7583	points
0	15.9597	points
0	14.3867	points
0	15.3855	points
0	15.5852	points
0	15.8099	points
0	13.5378	points
0	17.7075	points
0	13.5336	points
0	13.6376	points
0	15.2856	points
0	17.8282	points
0	13.5128	points
0	13.5086	points
0	11.6859	points
0	13.0134	points
0	16.0596	points
0	12.5848	points
0	14.9568	points
0	13.6376	points
0	14.6821	points
0	14.0371	points
0	14.0829	points
0	17.5577	points
0	17.308	points
0	15.5103	points
0	13.2381	points
0	12.9593	points
0	11.3363	points
0	17.8823	points
0	13.9081	points
0	15.3855	points
0	13.3089	points
0	13.6834	points
0	13.8831	points
0	14.8361	points
0	15.0317	points
0	12.7887	points
0	15.71	points
0	14.6072	points
0	15.0359	points
0	20.0546	points
0	15.1316	points
0	15.4062	points
0	14.7113	points
0	14.4366	points
0	14.4075	points
0	14.0371	points
0	15.4853	points
0	18.1528	points
0	19.3305	points
0	15.4312	points
0	15.0317	points
0	12.7138	points
0	17.0292	points
0	14.7612	points
0	13.3588	points
0	13.2631	points
0	15.5103	points
0	12.385	points
0	13.7125	points
0	13.4129	points
0	13.1133	points
0	15.4853	points
0	12.6347	points
0	14.4824	points
0	12.6846	points
0	12.7887	points
0	13.7833	points
0	14.8569	points
0	15.6351	points
0	12.5348	points
0	15.8557	points
0	14.6322	points
0	13.8082	points
0	14.0371	points
0	15.4062	points
0	13.6834	points
0	13.7583	points
0	14.1869	points
0	12.6597	points
0	12.9884	points
0	12.4849	points
0	13.159	points
0	13.9622	points
0	18.827	points
0	18.5024	points
0	12.6888	points
0	14.1869	points
0	16.0097	points
0	16.6047	points
0	16.8586	points
0	15.71	points
0	13.5877	points
0	11.4612	points
0	12.8344	points
0	15.1358	points
0	16.1303	points
0	14.7071	points
0	14.137	points
0	14.4324	points
0	13.5835	points
0	13.2881	points
0	11.9106	points
0	14.8112	points
0	11.6859	points
0	12.1145	points
0	12.8137	points
0	16.3051	points
0	14.2868	points
0	15.7059	points
0	14.7113	points
0	16.2843	points
0	14.4117	points
0	16.9835	points
0	13.6334	points
0	15.76	points
0	16.1553	points
0	15.3355	points
0	13.9123	points
0	15.4354	points
0	13.9622	points
0	14.8319	points
0	12.4599	points
0	14.0329	points
0	13.8831	points
0	14.0829	points
0	16.2094	points
0	14.3825	points
0	13.5585	points
0	13.8332	points
0	13.1341	points
0	14.986	points
0	15.7059	points
0	17.7034	points
0	15.735	points
0	13.159	points
0	14.1578	points
0	14.6364	points
0	16.3592	points
0	15.4562	points
0	16.1345	points
0	12.7096	points
0	15.7059	points
0	15.2356	points
0	12.4849	points
0	10.916	points
0	12.36	points
0	14.137	points
0	14.4117	points
0	13.9123	points
0	14.6614	points
0	14.7363	points
0	12.7096	points
0	12.9094	points
0	15.8599	points
0	12.8594	points
0	16.2801	points
0	15.6351	points
0	13.5585	points
0	13.3879	points
0	18.157	points
0	14.6364	points
0	13.6376	points
0	14.9318	points
0	14.3575	points
0	16.4549	points
0	14.3575	points
0	11.5153	points
0	15.0609	points
0	14.3825	points
0	13.2339	points
0	12.0854	points
0	14.6322	points
0	14.112	points
0	14.4574	points
0	15.4853	points
0	13.6334	points
0	14.911	points
0	15.9847	points
0	15.5353	points
0	14.2327	points
0	15.6102	points
0	14.3368	points
0	18.4524	points
0	17.5577	points
0	15.3105	points
0	14.6863	points
0	15.1066	points
0	14.6572	points
0	13.4087	points
0	17.2789	points
0	15.6351	points
0	11.4903	points
0	12.5889	points
0	12.8844	points
0	13.8374	points
0	14.4616	points
0	15.606	points
0	13.4129	points
0	14.008	points
0	12.5848	points
0	13.7833	points
0	10.916	points
0	13.5336	points
0	14.0829	points
0	13.8124	points
0	13.8873	points
0	15.1108	points
0	13.8582	points
0	13.0883	points
0	15.2814	points
0	16.0055	points
0	13.5585	points
0	12.5099	points
0	15.2107	points
0	13.7833	points
0	15.2856	points
0	12.6347	points
0	14.0579	points
0	12.2352	points
0	14.4366	points
0	12.4391	points
0	13.8873	points
0	13.3588	points
0	16.4591	points
0	13.7874	points
0	14.4075	points
0	13.6127	points
0	12.7346	points
0	13.4087	points
0	12.7138	points
0	12.8844	points
0	16.0596	points
0	13.1133	points
0	13.4087	points
0	14.0371	points
0	12.1645	points
0	11.5652	points
0	13.338	points
0	14.7113	points
0	12.385	points
0	14.4117	points
0	12.6888	points
0	15.4604	points
0	13.2589	points
0	14.3867	points
0	14.2119	points
0	14.0829	points
0	12.6347	points
0	12.9343	points
0	12.1145	points
0	14.8112	points
0	14.5573	points
0	12.4891	points
0	13.9331	points
0	13.2381	points
0	14.008	points
0	13.0592	points
0	14.6821	points
0	13.2132	points
0	15.606	points
0	15.1857	points
0	14.5074	points
0	13.6085	points
0	14.4075	points
0	13.4878	points
0	14.137	points
0	12.9343	points
0	13.6834	points
0	14.5865	points
0	15.3105	points
0	14.6572	points
0	14.4324	points
0	16.1845	points
0	13.6834	points
0	11.9647	points
0	12.3642	points
0	12.9843	points
0	13.3089	points
0	14.807	points
0	12.4599	points
0	10.762	points
0	12.9884	points
0	13.7375	points
0	14.4866	points
0	13.5086	points
0	13.5128	points
0	13.1632	points
0	12.5848	points
0	14.1578	points
0	12.9843	points
0	13.313	points
0	12.7887	points
0	18.5273	points
0	12.41	points
0	13.1882	points
0	12.36	points
0	14.2327	points
0	12.4849	points
0	13.8374	points
0	12.9135	points
0	17.9323	points
0	13.6834	points
0	13.0134	points
0	14.6614	points
0	14.3575	points
0	13.6834	points
0	12.7388	points
1	14.1086	points
2	13.536	points
2	12.1419	points
2	18.5856	points
1	13.3904	points
2	11.6426	points
2	18.261	points
2	10.6938	points
1	14.6139	points
2	11.0641	points
1	15.3338	points
2	12.891	points
2	10.9642	points
2	10.4149	points
2	16.8877	points
2	10.9143	points
2	16.7878	points
2	19.0059	points
1	14.1145	points
1	13.9854	points
2	10.6147	points
2	10.8644	points
5	11.0949	points
1	16.98	points
1	13.8149	points
2	10.9393	points
2	12.1378	points
1	14.489	points
1	13.1157	points
2	10.5939	points
1	14.1644	points
1	16.6613	points
2	11.7175	points
2	17.7366	points
1	17.0342	points
1	13.0159	points
1	12.3167	points
1	14.8635	points
2	11.2389	points
1	12.9101	points
2	11.8631	points
2	13.4361	points
2	18.6064	points
1	14.1103	points
1	11.8423	points
1	14.0104	points
1	14.0396	points
2	12.4124	points
1	15.7582	points
1	13.8898	points
2	10.2152	points
2	15.2589	points
1	14.9592	points
5	12.3184	points
1	14.2351	points
1	16.3866	points
2	12.4374	points
2	15.7142	points
2	19.1848	points
2	13.1407	points
2	17.6368	points
1	16.3617	points
1	14.6638	points
2	13.2364	points
2	11.3887	points
1	14.9118	points
2	12.8369	points
5	12.3683	points
1	14.4599	points
2	12.3916	points
2	11.9879	points
2	13.4361	points
2	11.293	points
2	12.0171	points
2	12.3167	points
2	12.4624	points
2	12.4416	points
3	14.5115	points
1	17.159	points
2	18.3359	points
1	9.06911	points
1	11.8381	points
2	7.81816	points
1	8.79613	points
2	6.8985	points
2	8.81691	points
2	12.5431	points
2	9.64507	points
2	8.46735	points
2	12.4682	points
3	8.94343	points
1	11.3662	points
10	12.2634	points
12	12.3175	points
10	11.2147	points
10	12.9126	points
10	11.764	points
11	11.0898	points
10	11.2438	points
12	10.7652	points
9	11.5185	points
11	10.965	points
13	11.3395	points
10	11.1939	points
11	11.6683	points
12	9.99539	points
9	13.9363	points
11	13.7615	points
9	13.7365	points
11	11.7432	points
10	11.3936	points
10	15.7132	points
8	14.96	points
11	10.9192	points
12	10.99	points
10	10.6695	points
9	11.4186	points
12	11.2189	points
11	12.7919	points
8	12.0428	points
7	13.491	points
9	12.538	points
10	12.9625	points
14	10.7694	points
16	12.1635	points
10	10.6196	points
11	10.9692	points
11	11.5892	points
11	11.9887	points
10	10.4656	points
7	13.3121	points
9	13.362	points
7	11.7682	points
10	11.6933	points
13	11.6142	points
14	12.0886	points
11	12.5672	points
10	12.2925	points
13	10.6903	points
11	12.0428	points
7	11.4685	points
12	10.965	points
12	11.119	points
13	10.8943	points
9	14.2359	points
12	11.8639	points
16	11.144	points
12	12.1635	points
14	11.8639	points
10	10.345	points
11	11.8139	points
12	11.069	points
11	12.3175	points
12	12.0428	points
12	11.8139	points
12	12.7877	points
13	11.4436	points
12	10.4948	points
8	13.5118	points
6	15.2388	points
10	9.94545	points
12	10.9442	points
8	13.2122	points
13	12.4631	points
8	14.4107	points
11	11.8389	points
13	12.0636	points
9	11.918	points
12	13.7157	points
9	10.2691	points
11	10.394	points
10	10.8684	points
8	12.4913	points
9	11.7922	points
10	10.3648	points
9	11.2928	points
7	12.1917	points
8	11.0639	points
9	12.0128	points
9	11.6174	points
9	11.2179	points
8	12.1126	points
9	11.039	points
8	10.5146	points
7	11.193	points
10	10.2691	points
8	10.1651	points
8	10.0652	points
8	12.3623	points
10	10.9641	points
8	11.838	points
8	10.6936	points
8	12.6661	points
8	10.5688	points
9	10.5396	points
10	10.9391	points
9	10.2442	points
9	12.2417	points
9	12.2375	points
8	12.5371	points
9	10.9641	points
7	9.71981	points
9	12.2916	points
12	10.394	points
8	13.0864	points
10	10.9683	points
9	11.6923	points
9	11.1388	points
7	10.1651	points
8	12.1626	points
9	11.8879	points
8	11.0182	points
9	12.8159	points
9	11.9878	points
8	12.0877	points
8	12.2417	points
7	13.1363	points
8	10.9433	points
7	9.86544	points
9	11.9878	points
9	12.1126	points
9	10.6395	points
9	10.4189	points
7	14.7593	points
10	10.6437	points
9	12.2375	points
9	11.8629	points
9	10.4397	points
7	10.0652	points
9	11.5383	points
8	11.4884	points
8	11.2138	points
9	12.6869	points
7	12.741	points
8	11.014	points
8	11.838	points
8	11.4926	points
9	11.3885	points
8	12.2666	points
8	10.3648	points
7	11.143	points
10	9.34109	points
10	10.215	points
8	11.1379	points
12	11.7122	points
9	11.6914	points
9	11.4917	points
12	10.6885	points
10	10.7925	points
8	12.6402	points
10	9.91445	points
11	10.2932	points
11	10.4638	points
12	8.74511	points
8	13.0356	points
10	13.4892	points
12	9.49417	points
8	11.2378	points
11	9.78961	points
10	10.8383	points
11	10.9673	points
8	11.862	points
11	9.4692	points
10	10.2432	points
10	10.289	points
8	11.7122	points
10	10.2432	points
9	11.242	points
12	9.6398	points
12	10.468	points
12	12.2158	points
8	11.6623	points
9	11.3626	points
12	10.0685	points
8	11.5374	points
11	9.76464	points
11	10.1184	points
12	10.1641	points
7	12.0867	points
11	9.83955	points
12	12.066	points
12	10.5429	points
11	9.04473	points
8	10.0685	points
12	12.1866	points
11	9.09048	points
12	10.0934	points
12	10.6178	points
11	10.4138	points
11	10.7884	points
9	14.4338	points
10	9.61483	points
10	9.4692	points
9	10.5886	points
9	11.088	points
11	11.088	points
9	11.192	points
13	10.5429	points
10	9.84373	points
11	10.3639	points
8	12.711	points
9	12.2158	points
9	11.5416	points
9	13.1854	points
10	11.4126	points
8	11.6415	points
10	10.3639	points
11	11.113	points
9	11.7663	points
7	11.3419	points
11	10.1434	points
9	10.4887	points
8	12.2865	points
10	11.7164	points
11	13.9386	points
8	10.393	points
11	10.8175	points
13	10.6677	points
11	11.5915	points
9	11.2877	points
7	12.4613	points
9	11.1879	points
11	14.0842	points
13	10.418	points
10	10.7176	points
7	10.7176	points
9	11.837	points
12	10.1924	points
16	10.338	points
9	11.5115	points
10	10.313	points
15	10.5627	points
18	11.911	points
19	10.0925	points
9	11.5906	points
17	10.1424	points
18	10.3921	points
18	9.91353	points
13	10.363	points
15	10.517	points
19	11.8361	points
11	10.7874	points
10	10.4878	points
15	11.3617	points
12	11.6613	points
15	8.88981	points
14	11.0371	points
16	11.1412	points
14	10.1632	points
14	10.4628	points
14	10.1424	points
18	8.81909	points
17	11.0371	points
10	11.2369	points
14	10.7417	points
13	10.1882	points
12	10.517	points
14	10.2381	points
20	11.4117	points
13	10.6376	points
14	10.8623	points
10	8.66509	points
11	10.5378	points
11	10.5669	points
12	9.51403	points
15	11.1662	points
17	10.4379	points
14	11.0621	points
18	11.0163	points
16	9.71797	points
12	11.6156	points
9	12.3854	points
18	11.3118	points
12	10.492	points
22	12.6351	points
14	9.89275	points
18	10.6668	points
14	11.7113	points
21	9.76372	points
17	10.8166	points
14	10.4628	points
18	10.0925	points
17	9.96766	points
20	10.9165	points
9	10.9622	points
9	11.9859	points
11	10.492	points
17	10.0675	points
20	10.3921	points
9	10.8623	points
9	11.5115	points
21	11.3368	points
16	8.96891	points
21	12.4354	points
10	12.1649	points
10	10.9664	points
10	10.9165	points
17	11.8361	points
12	9.39337	points
7	12.6102	points
16	10.4628	points
16	10.8374	points
21	13.0638	points
20	10.2173	points
15	10.8416	points
21	11.6114	points
13	11.6863	points
20	11.8112	points
10	11.2618	points
17	10.2423	points
17	11.7862	points
22	12.8848	points
22	11.1162	points
11	11.7155	points
8	11.8403	points
9	10.4878	points
17	10.0426	points
14	11.6406	points
20	11.5864	points
15	11.7654	points
22	12.4895	points
17	10.8124	points
9	10.8623	points
19	10.1133	points
11	13.3135	points
11	9.56397	points
17	9.49325	points
9	11.961	points
17	11.3659	points
16	10.2881	points
12	9.91772	points
14	8.98969	points
18	11.3867	points
17	10.6918	points
15	11.291	points
16	10.467	points
11	11.7654	points
16	10.3879	points
16	9.73875	points
8	11.7654	points
9	12.1649	points
15	9.79288	points
11	9.51822	points
12	10.9123	points
9	10.7874	points
10	11.7862	points
15	10.6376	points
14	10.2881	points
11	9.91353	points
13	11.1162	points
19	10.363	points
14	11.4616	points
21	11.936	points
14	10.4379	points
16	9.19362	points
14	9.43912	points
9	12.5644	points
19	11.1911	points
9	13.8836	points
9	9.96766	points
21	12.2398	points
19	9.73875	points
14	10.0384	points
13	11.3867	points
22	12.5852	points
15	10.467	points
20	11.9652	points
17	10.3672	points
19	10.2173	points
14	11.6905	points
15	9.61809	points
17	10.4129	points
16	11.112	points
10	10.2173	points
11	11.0871	points
21	11.1869	points
9	11.9652	points
7	11.5615	points
9	11.4408	points
9	11.0371	points
9	12.0109	points
20	10.2673	points
22	11.7113	points
9	13.4633	points
19	8.54444	points
6	11.7904	points
14	11.8861	points
8	12.4853	points
21	10.6418	points
16	10.517	points
14	10.9622	points
20	10.9373	points
21	12.2148	points
12	10.2881	points
12	9.31428	points
13	10.6127	points
13	9.58894	points
12	10.5919	points
21	12.3854	points
17	10.2381	points
10	9.38919	points
14	10.8124	points
12	10.9622	points
13	10.4171	points
14	10.7667	points
10	10.9664	points
22	11.3617	points
11	11.5615	points
18	11.6655	points
17	10.7167	points
22	12.1857	points
16	11.7363	points
9	12.6601	points
11	11.0913	points
16	10.492	points
12	11.6613	points
11	11.4117	points
18	11.1911	points
10	11.0122	points
21	11.7155	points
10	11.1911	points
10	10.5627	points
12	11.4908	points
10	11.5365	points
21	11.4158	points
10	10.8873	points
12	11.8903	points
9	12.6102	points
15	9.34344	points
21	11.4366	points
9	10.7916	points
8	10.9872	points
13	10.6127	points
12	9.63887	points
21	10.6127	points
11	10.0675	points
13	12.8141	points
8	11.0871	points
13	11.4117	points
15	11.6406	points
19	10.5919	points
12	10.8665	points
20	11.6613	points
20	9.48906	points
13	11.2618	points
14	9.26434	points
10	10.6376	points
6	12.5145	points
12	10.1882	points
10	11.9152	points
12	10.5669	points
18	10.313	points
19	9.86778	points
9	11.9901	points
8	12.6851	points
17	11.5365	points
20	10.4628	points
21	11.6613	points
20	12.0608	points
22	10.8665	points
15	10.8416	points
18	11.9901	points
8	12.2107	points
12	9.51822	points
21	11.1412	points
14	10.9664	points
16	11.137	points
19	12.4895	points
20	11.1662	points
13	10.8623	points
16	12.7849	points
10	11.936	points
14	12.1649	points
9	12.5103	points
16	11.0122	points
12	9.76791	points
10	10.0883	points
14	10.3172	points
9	12.5353	points
22	11.4158	points
10	10.7375	points
19	11.3659	points
11	11.6114	points
21	11.6406	points
8	10.9872	points
11	11.0621	points
19	10.3422	points
21	12.0109	points
15	11.2411	points
10	10.2673	points
12	10.7874	points
8	11.5407	points
20	10.4628	points
19	10.5128	points
12	10.0925	points
15	10.9914	points
9	11.2161	points
10	11.1412	points
14	10.5669	points
19	10.9165	points
13	12.4895	points
15	9.96766	points
10	10.9165	points
10	11.0621	points
22	12.5145	points
15	10.4878	points
14	10.6876	points
9	12.1399	points
12	11.1662	points
15	10.6918	points
11	13.663	points
19	11.5157	points
13	9.68881	points
9	12.7849	points
9	11.9652	points
14	9.84281	points
9	12.5852	points
12	11.5615	points
11	10.3172	points
14	10.6668	points
10	9.61809	points
18	10.4628	points
14	12.1607	points
12	11.2868	points
12	11.0371	points
14	11.961	points
16	10.2673	points
15	10.3921	points
11	10.0426	points
21	11.7404	points
15	11.6406	points
12	9.06878	points
9	14.0875	points
22	13.1137	points
11	10.7916	points
13	11.266	points
14	11.5365	points
20	10.8124	points
13	11.4158	points
8	11.1911	points
14	10.6376	points
13	11.0163	points
14	11.0413	points
8	11.1162	points
15	12.7642	points
18	10.6626	points
9	10.5669	points
19	9.81784	points
15	10.467	points
15	10.2631	points
14	10.5669	points
11	9.34344	points
13	10.3672	points
16	11.4658	points
12	11.911	points
21	12.4354	points
19	11.0122	points
10	10.3422	points
18	9.46409	points
21	11.1412	points
19	10.6376	points
16	11.1869	points
20	9.73875	points
10	10.0675	points
17	11.2369	points
17	9.78869	points
6	13.0346	points
10	10.7125	points
21	11.8112	points
6	13.3093	points
13	11.5615	points
21	11.911	points
9	11.7363	points
19	11.0621	points
18	10.7874	points
14	9.54319	points
12	10.7167	points
9	12.0401	points
12	11.3617	points
13	10.4421	points
21	10.9622	points
13	11.3617	points
14	11.3617	points
18	11.4366	points
13	10.1632	points
11	10.7625	points
19	11.9152	points
14	10.8873	points
15	9.76791	points
21	10.5877	points
18	9.88856	points
22	12.0401	points
12	10.3672	points
12	11.5864	points
22	11.0621	points
6	13.2136	points
15	11.5157	points
19	10.8665	points
14	10.9414	points
19	10.9664	points
16	9.48906	points
13	9.31428	points
18	11.9901	points
13	10.5378	points
21	12.5394	points
20	9.61809	points
16	10.8623	points
12	11.3118	points
16	11.5906	points
7	12.1899	points
14	10.8124	points
13	10.1383	points
21	12.71	points
14	11.961	points
19	9.94269	points
18	9.71797	points
11	11.0663	points
19	10.1175	points
18	10.6876	points
11	9.86359	points
19	8.84406	points
16	12.3605	points
13	9.63887	points
10	10.3422	points
14	10.7667	points
16	10.5419	points
21	11.5407	points
8	11.5615	points
17	10.6918	points
15	9.06459	points
14	11.0371	points
21	13.2344	points
19	9.74294	points
9	12.7849	points
14	10.5378	points
10	10.8124	points
21	12.1358	points
14	9.28931	points
22	12.1399	points
17	10.1632	points
14	12.2606	points
8	11.6156	points
15	11.266	points
10	11.0663	points
17	11.8112	points
17	12.1108	points
15	12.5394	points
11	10.4878	points
17	10.5627	points
11	11.3409	points
15	10.363	points
13	11.6156	points
9	11.2369	points
15	11.7904	points
11	11.6364	points
15	9.99263	points
8	10.7125	points
21	11.3909	points
21	11.7612	points
11	10.2631	points
14	11.0913	points
11	10.1674	points
19	9.74294	points
19	11.8361	points
8	11.5864	points
13	10.9165	points
17	11.2161	points
13	10.3879	points
20	9.14369	points
15	11.1662	points
15	11.6613	points
22	10.8623	points
22	11.2618	points
16	9.94269	points
18	11.3118	points
15	11.137	points
16	10.2132	points
17	11.7155	points
10	8.74419	points
17	10.5419	points
20	11.112	points
16	11.6114	points
17	10.0633	points
15	10.8915	points
13	11.1662	points
20	11.4117	points
13	11.0621	points
11	10.7167	points
21	11.3617	points
13	10.5128	points
17	10.7667	points
15	11.7612	points
21	12.3355	points
9	10.9622	points
20	10.2673	points
13	10.2673	points
16	11.2618	points
14	11.3409	points
11	9.89275	points
21	13.0638	points
21	11.5407	points
11	10.5378	points
8	12.5602	points
19	9.58894	points
15	10.1133	points
16	9.91772	points
19	11.3368	points
9	11.3617	points
21	11.9152	points
13	10.6626	points
18	10.2881	points
21	10.5128	points
14	10.1882	points
16	11.2161	points
12	12.0608	points
21	11.7404	points
9	10.5877	points
8	13.0346	points
15	9.9385	points
12	10.3172	points
11	10.9165	points
10	11.6655	points
16	11.3368	points
18	9.11453	points
18	11.7363	points
8	11.5365	points
16	11.3118	points
13	11.6114	points
15	10.3672	points
10	10.8873	points
10	13.2593	points
14	10.9664	points
10	11.0913	points
10	8.894	points
15	11.7363	points
9	12.9597	points
15	10.5378	points
12	11.5115	points
14	11.137	points
10	10.6626	points
13	11.137	points
21	13.7088	points
12	11.4616	points
10	11.8403	points
9	11.6863	points
20	10.3172	points
19	11.6863	points
12	12.2606	points
10	9.68881	points
19	10.9414	points
9	12.2856	points
19	10.9165	points
9	12.3105	points
14	10.1924	points
9	13.3592	points
12	11.5115	points
18	10.7167	points
15	10.8124	points
16	9.94269	points
19	11.7654	points
17	11.0621	points
16	11.7155	points
15	11.8153	points
11	10.0925	points
19	11.4366	points
9	10.7874	points
10	12.3105	points
14	11.4117	points
17	11.2161	points
22	11.6905	points
18	12.8848	points
14	11.5864	points
10	11.0871	points
16	11.3909	points
22	12.2107	points
14	10.9872	points
13	10.2673	points
16	12.0858	points
22	10.5919	points
20	12.9847	points
14	11.0913	points
15	10.0675	points
9	10.9414	points
11	11.3867	points
7	11.9859	points
17	10.8166	points
21	12.3105	points
8	12.5394	points
15	10.2173	points
14	10.0176	points
13	11.3409	points
7	10.9373	points
13	10.3879	points
10	10.0675	points
13	10.9373	points
21	12.2856	points
12	11.6114	points
10	10.8374	points
19	12.3147	points
11	11.5115	points
10	10.7417	points
15	9.64306	points
15	10.0134	points
13	10.5128	points
19	12.6601	points
14	11.4658	points
16	11.6863	points
15	11.3909	points
15	10.3921	points
9	10.313	points
15	10.4129	points
15	11.8361	points
9	11.936	points
15	11.7904	points
14	9.41834	points
11	11.0122	points
16	10.0426	points
19	10.3879	points
15	11.5906	points
12	10.9914	points
17	11.961	points
11	10.5627	points
12	10.8623	points
18	10.9872	points
21	11.4866	points
14	11.7904	points
17	11.1911	points
18	12.0359	points
14	9.79288	points
11	10.313	points
21	12.065	points
10	10.2881	points
14	11.291	points
10	10.7874	points
22	11.2119	points
8	13.3135	points
15	10.6876	points
21	11.7113	points
21	12.9098	points
14	11.2119	points
13	10.6168	points
15	10.6376	points
10	12.0858	points
15	11.1662	points
16	11.4408	points
20	10.0925	points
9	11.4908	points
15	11.5906	points
17	9.46409	points
15	9.86778	points
13	11.0621	points
11	10.5378	points
16	10.3879	points
12	10.4421	points
17	11.7363	points
15	10.0925	points
11	9.99263	points
9	12.09	points
19	11.6364	points
15	9.84281	points
27	13.737	points
27	11.6854	points
33	13.1877	points
27	14.0866	points
35	16.1548	points
22	11.6396	points
29	13.6371	points
29	15.7096	points
35	12.3096	points
24	13.9617	points
27	13.3375	points
26	12.809	points
30	12.6134	points
23	10.7907	points
26	12.8631	points
30	14.8564	points
25	12.4137	points
30	14.6109	points
34	12.3138	points
25	14.2072	points
28	12.3096	points
32	14.1573	points
26	12.9588	points
31	13.1336	points
36	14.407	points
29	14.6567	points
31	13.8119	points
27	13.0129	points
34	12.9089	points
33	11.6604	points
33	12.834	points
28	11.8644	points
29	12.3096	points
22	12.2389	points
26	11.3858	points
25	13.5581	points
22	10.6159	points
35	13.8327	points
22	11.0654	points
27	11.5855	points
35	11.2651	points
27	12.6592	points
23	12.0641	points
32	14.4611	points
32	13.787	points
33	12.3346	points
33	13.9076	points
31	13.2626	points
29	14.7108	points
28	12.2347	points
31	13.583	points
28	13.1336	points
32	14.0616	points
32	13.3583	points
27	11.9892	points
30	13.3084	points
33	12.5343	points
29	13.7578	points
31	14.6609	points
26	11.4357	points
25	11.4649	points
34	11.4107	points
26	12.9338	points
32	13.9368	points
30	11.6604	points
29	13.4332	points
22	11.7603	points
33	12.2639	points
29	12.6134	points
33	12.5343	points
32	15.5556	points
33	13.9368	points
34	14.1573	points
23	11.4107	points
23	11.315	points
25	12.7133	points
28	13.737	points
27	13.3625	points
26	12.2389	points
30	13.7328	points
30	14.0824	points
24	12.1598	points
33	14.2572	points
26	12.809	points
34	13.5331	points
27	14.1116	points
29	15.7054	points
23	10.3662	points
22	11.4149	points
26	13.8119	points
29	15.0604	points
25	12.035	points
33	12.6342	points
27	12.2347	points
26	12.0599	points
28	12.9588	points
33	12.7591	points
26	13.7079	points
26	12.1848	points
35	12.9338	points
26	13.4624	points
32	13.0629	points
33	11.7353	points
34	11.1902	points
31	15.6846	points
29	13.8577	points
26	13.3375	points
35	12.9338	points
29	13.9118	points
28	12.4844	points
22	12.4886	points
32	13.7578	points
23	12.2639	points
26	12.9338	points
33	12.6883	points
31	13.2085	points
26	12.6841	points
32	13.8577	points
26	11.8893	points
33	12.0849	points
34	13.0087	points
28	14.6067	points
34	12.5593	points
33	12.6134	points
25	12.0891	points
23	13.3375	points
25	13.3084	points
31	12.9338	points
35	13.3583	points
32	13.762	points
30	14.382	points
27	13.3084	points
32	14.3071	points
34	12.938	points
30	13.9617	points
33	12.809	points
30	14.3571	points
22	10.6159	points
29	13.2335	points
26	13.3625	points
27	13.9118	points
27	12.9588	points
27	13.3126	points
32	14.3071	points
30	12.7591	points
34	12.4137	points
25	11.7603	points
31	13.5081	points
29	13.7328	points
28	12.1848	points
28	13.3084	points
27	13.0629	points
22	13.1128	points
23	10.437	points
26	12.6342	points
26	13.8826	points
30	14.8107	points
25	13.5622	points
27	13.4124	points
32	16.1298	points
29	14.0824	points
30	13.5872	points
27	13.2584	points
27	12.8381	points
29	13.787	points
35	12.4345	points
31	13.9076	points
22	10.4869	points
26	12.5094	points
24	11.6646	points
23	12.2389	points
30	12.7091	points
27	13.8619	points
31	14.9106	points
25	11.9143	points
31	12.6841	points
33	12.6134	points
32	13.762	points
31	14.2322	points
22	12.5885	points
35	12.1099	points
32	14.6359	points
23	12.01	points
32	14.6359	points
33	15.4057	points
33	12.6592	points
29	12.5136	points
25	12.5385	points
23	11.34	points
34	14.4569	points
28	13.1336	points
35	12.4345	points
26	12.938	points
27	12.2347	points
36	11.6355	points
28	12.0849	points
33	13.1877	points
25	15.3059	points
27	11.6896	points
33	13.3084	points
27	12.9838	points
31	13.3126	points
27	12.8589	points
32	12.5343	points
29	13.7079	points
26	13.3333	points
33	13.8577	points
31	13.583	points
25	12.7133	points
30	13.0087	points
22	11.985	points
27	13.6371	points
23	12.5136	points
27	12.7383	points
26	12.6092	points
24	12.2888	points
26	14.9313	points
34	11.9892	points
28	13.4624	points
27	11.8851	points
34	10.8614	points
28	13.737	points
32	13.3333	points
29	14.1865	points
24	12.809	points
34	12.1598	points
31	13.1086	points
26	12.2597	points
31	15.181	points
29	14.7607	points
23	12.1848	points
28	13.8369	points
23	11.5106	points
33	13.0129	points
24	11.8144	points
27	11.8893	points
32	13.608	points
27	12.7133	points
26	13.4831	points
28	13.0379	points
25	11.2152	points
25	14.0866	points
32	13.1877	points
26	14.2322	points
23	12.3388	points
26	13.6579	points
28	12.4636	points
30	13.2584	points
31	14.1116	points
31	13.7828	points
31	15.4848	points
35	14.1116	points
31	13.2085	points
29	13.2376	points
22	10.8864	points
29	10.8614	points
31	14.6816	points
34	12.3637	points
23	11.0861	points
26	14.7566	points
23	13.5331	points
30	13.8868	points
23	11.3109	points
29	14.7857	points
28	14.0824	points
28	13.8868	points
34	14.0616	points
35	15.3558	points
27	12.5136	points
32	13.7828	points
28	14.6816	points
27	12.9131	points
30	13.3583	points
25	13.2085	points
27	12.7091	points
24	12.4886	points
22	10.9155	points
31	15.4099	points
34	13.9326	points
29	15.0562	points
36	12.9338	points
30	14.6567	points
33	12.7133	points
24	12.139	points
33	13.0878	points
29	12.6384	points
32	13.6621	points
32	11.9101	points
29	12.988	points
27	14.9813	points
31	13.2376	points
29	13.3375	points
32	14.3113	points
24	12.3096	points
28	13.8826	points
31	14.6567	points
30	15.3308	points
27	12.5094	points
35	13.1835	points
26	12.6384	points
31	15.0811	points
24	11.9892	points
28	13.5081	points
26	12.7591	points
25	12.6634	points
28	13.8369	points
35	14.2614	points
34	13.0337	points
34	12.7341	points
32	14.3113	points
28	12.938	points
24	13.2626	points
29	12.5593	points
24	15.0853	points
27	12.7882	points
27	12.9131	points
35	13.6122	points
28	13.608	points
32	12.8381	points
22	11.9143	points
30	15.6305	points
33	15.0062	points
30	13.8327	points
26	12.9089	points
25	12.1141	points
26	11.5897	points
32	12.189	points
22	11.8602	points
28	10.2871	points
23	11.7645	points
33	15.4057	points
29	13.4831	points
22	12.5885	points
29	13.0836	points
29	13.8868	points
33	13.6829	points
28	13.8077	points
27	12.7632	points
29	16.3546	points
33	12.6092	points
28	12.3138	points
27	13.0629	points
28	13.1877	points
30	16.3795	points
23	10.1415	points
23	12.2597	points
31	12.2888	points
32	15.3558	points
31	14.4611	points
30	14.2114	points
28	14.3612	points
29	14.4569	points
35	12.784	points
23	12.3096	points
32	13.1128	points
22	11.9101	points
27	13.0337	points
32	11.9101	points
23	11.9393	points
24	12.0391	points
22	12.2097	points
31	13.7079	points
22	12.784	points
34	12.9588	points
32	13.5373	points
35	13.3583	points
30	15.3059	points
33	11.9892	points
29	13.4124	points
28	12.6342	points
31	12.988	points
26	12.6092	points
32	12.4844	points
27	12.1141	points
25	11.9143	points
29	13.1835	points
30	15.5306	points
26	13.3833	points
23	11.1652	points
35	13.9326	points
33	12.3637	points
24	13.6621	points
34	14.7108	points
32	14.1323	points
27	11.96	points
26	12.7591	points
27	13.5581	points
27	12.0599	points
27	12.7091	points
[truncated: 2,108 more rows]

## Sheet: Figure_2c
Figure 2c
Strength
x	y	type	type
0	0.567065	polygon	average
0.9	0.571334	polygon	average
1.8	0.575471	polygon	average
2.7	0.579449	polygon	average
3.6	0.583244	polygon	average
4.5	0.586833	polygon	average
5.4	0.590203	polygon	average
6.3	0.593352	polygon	average
7.2	0.596296	polygon	average
8.1	0.599075	polygon	average
9	0.601756	polygon	average
9.9	0.604436	polygon	average
10.8	0.607227	polygon	average
11.7	0.610241	polygon	average
12.6	0.613528	polygon	average
13.5	0.617093	polygon	average
14.4	0.620924	polygon	average
15.3	0.625	polygon	average
16.2	0.629315	polygon	average
17.1	0.633892	polygon	average
18	0.638785	polygon	average
18.9	0.644084	polygon	average
19.8	0.649896	polygon	average
20.7	0.656336	polygon	average
21.6	0.663475	polygon	average
22.5	0.671205	polygon	average
23.4	0.679337	polygon	average
24.3	0.687663	polygon	average
25.2	0.69597	polygon	average
26.1	0.704068	polygon	average
27	0.711804	polygon	average
27.9	0.71908	polygon	average
28.8	0.725843	polygon	average
29.7	0.73207	polygon	average
30.6	0.737729	polygon	average
31.5	0.742771	polygon	average
32.4	0.747181	polygon	average
33.3	0.750961	polygon	average
34.2	0.754131	polygon	average
35.1	0.756759	polygon	average
36	0.758963	polygon	average
36.9	0.7609	polygon	average
37.8	0.762754	polygon	average
38.7	0.764717	polygon	average
39.6	0.766973	polygon	average
40.5	0.769691	polygon	average
41.4	0.772981	polygon	average
42.3	0.77676	polygon	average
43.2	0.780894	polygon	average
44.1	0.785256	polygon	average
45	0.789739	polygon	average
45.9	0.794269	polygon	average
46.8	0.798804	polygon	average
47.7	0.803333	polygon	average
48.6	0.807868	polygon	average
49.5	0.812434	polygon	average
50.4	0.817051	polygon	average
51.3	0.82172	polygon	average
52.2	0.826384	polygon	average
53.1	0.830968	polygon	average
54	0.835394	polygon	average
54.9	0.839601	polygon	average
55.8	0.843554	polygon	average
56.7	0.847252	polygon	average
57.6	0.850724	polygon	average
58.5	0.854029	polygon	average
59.4	0.857238	polygon	average
60.3	0.860425	polygon	average
61.2	0.863632	polygon	average
62.1	0.866813	polygon	average
63	0.869884	polygon	average
63.9	0.872761	polygon	average
64.8	0.875374	polygon	average
65.7	0.87768	polygon	average
66.6	0.879667	polygon	average
67.5	0.881355	polygon	average
68.4	0.882793	polygon	average
69.3	0.884043	polygon	average
70.2	0.885168	polygon	average
71.1	0.886208	polygon	average
72	0.88715	polygon	average
72.9	0.887955	polygon	average
73.8	0.888583	polygon	average
74.7	0.889006	polygon	average
75.6	0.889214	polygon	average
76.5	0.889224	polygon	average
77.4	0.889075	polygon	average
78.3	0.888821	polygon	average
79.2	0.88852	polygon	average
80.1	0.88821	polygon	average
81	0.88788	polygon	average
81.9	0.887412	polygon	average
82.8	0.886657	polygon	average
83.7	0.885478	polygon	average
84.6	0.883776	polygon	average
85.5	0.881504	polygon	average
86.4	0.878664	polygon	average
87.3	0.875299	polygon	average
88.2	0.871479	polygon	average
89.1	0.867285	polygon	average
90	0.862805	polygon	average
90	0.990928	polygon	average
89.1	0.984754	polygon	average
88.2	0.978885	polygon	average
87.3	0.973426	polygon	average
86.4	0.968476	polygon	average
85.5	0.964124	polygon	average
84.6	0.96043	polygon	average
83.7	0.957416	polygon	average
82.8	0.955052	polygon	average
81.9	0.953257	polygon	average
81	0.951912	polygon	average
80.1	0.950885	polygon	average
79.2	0.950065	polygon	average
78.3	0.94939	polygon	average
77.4	0.948835	polygon	average
76.5	0.948395	polygon	average
75.6	0.948061	polygon	average
74.7	0.94781	polygon	average
73.8	0.947596	polygon	average
72.9	0.947346	polygon	average
72	0.94697	polygon	average
71.1	0.946364	polygon	average
70.2	0.945427	polygon	average
69.3	0.944098	polygon	average
68.4	0.942425	polygon	average
67.5	0.940489	polygon	average
66.6	0.938375	polygon	average
65.7	0.93615	polygon	average
64.8	0.933855	polygon	average
63.9	0.931498	polygon	average
63	0.929057	polygon	average
62.1	0.926481	polygon	average
61.2	0.923706	polygon	average
60.3	0.920671	polygon	average
59.4	0.917342	polygon	average
58.5	0.913763	polygon	average
57.6	0.910003	polygon	average
56.7	0.906133	polygon	average
55.8	0.902204	polygon	average
54.9	0.898246	polygon	average
54	0.894252	polygon	average
53.1	0.890184	polygon	average
52.2	0.885978	polygon	average
51.3	0.881552	polygon	average
50.4	0.876827	polygon	average
49.5	0.871763	polygon	average
48.6	0.866432	polygon	average
47.7	0.860946	polygon	average
46.8	0.855415	polygon	average
45.9	0.84994	polygon	average
45	0.844599	polygon	average
44.1	0.839437	polygon	average
43.2	0.834468	polygon	average
42.3	0.829673	polygon	average
41.4	0.825015	polygon	average
40.5	0.820445	polygon	average
39.6	0.815917	polygon	average
38.7	0.811395	polygon	average
37.8	0.806867	polygon	average
36.9	0.802336	polygon	average
36	0.797813	polygon	average
35.1	0.793299	polygon	average
34.2	0.788772	polygon	average
33.3	0.784167	polygon	average
32.4	0.77937	polygon	average
31.5	0.774222	polygon	average
30.6	0.768542	polygon	average
29.7	0.762216	polygon	average
28.8	0.75536	polygon	average
27.9	0.74816	polygon	average
27	0.740808	polygon	average
26.1	0.733471	polygon	average
25.2	0.726267	polygon	average
24.3	0.719261	polygon	average
23.4	0.712478	polygon	average
22.5	0.705925	polygon	average
21.6	0.699611	polygon	average
20.7	0.693563	polygon	average
19.8	0.687842	polygon	average
18.9	0.682532	polygon	average
18	0.677729	polygon	average
17.1	0.673529	polygon	average
16.2	0.670001	polygon	average
15.3	0.667187	polygon	average
14.4	0.66509	polygon	average
13.5	0.663688	polygon	average
12.6	0.662947	polygon	average
11.7	0.662836	polygon	average
10.8	0.663345	polygon	average
9.9	0.664496	polygon	average
9	0.666332	polygon	average
8.1	0.668897	polygon	average
7.2	0.672212	polygon	average
6.3	0.676273	polygon	average
5.4	0.681046	polygon	average
4.5	0.686476	polygon	average
3.6	0.692488	polygon	average
2.7	0.698996	polygon	average
1.8	0.705905	polygon	average
0.9	0.713118	polygon	average
0	0.720535	polygon	average
0	0.500138	points	average
0	0.466888	points	average
0	0.720019	points	average
0	1.00986	points	average
0	0.636416	points	average
0	1.00419	points	average
0	0.779882	points	average
0	1.01924	points	average
0	0.242579	points	average
0	0.751839	points	average
0	0.892091	points	average
0	0.650203	points	average
0	0.595766	points	average
0	0.430565	points	average
0	0.707898	points	average
0	0.502439	points	average
0	0.527012	points	average
0	0.731407	points	average
0	0.84666	points	average
0	0.708636	points	average
0	0.619972	points	average
0	0.717915	points	average
0	0.983784	points	average
0	0.504371	points	average
0	0.585439	points	average
0	0.730566	points	average
0	0.557806	points	average
0	1.01931	points	average
0	1.03929	points	average
0	0.609302	points	average
0	0.969499	points	average
0	0.54041	points	average
0	0.740432	points	average
0	0.246635	points	average
0	0.737098	points	average
0	0.281404	points	average
0	0.795607	points	average
0	0.908655	points	average
0	0.719763	points	average
0	0.646072	points	average
0	0.953741	points	average
0	0.406833	points	average
0	0.612674	points	average
0	0.521529	points	average
0	0.921407	points	average
0	0.808123	points	average
0	0.432372	points	average
0	0.405143	points	average
0	0.680352	points	average
0	0.663453	points	average
0	0.368214	points	average
0	0.534051	points	average
0	1.07975	points	average
0	0.608548	points	average
0	0.54635	points	average
0	0.500378	points	average
0	0.579036	points	average
0	0.316677	points	average
0	1.02591	points	average
0	0.68549	points	average
0	0.433332	points	average
0	0.22913	points	average
0	0.686833	points	average
0	0.684901	points	average
0	0.557606	points	average
0	1.00627	points	average
0	0.856517	points	average
0	0.587858	points	average
0	0.787615	points	average
0	0.733373	points	average
0	0.670608	points	average
0	0.210064	points	average
0	0.67809	points	average
0	0.714223	points	average
0	0.81035	points	average
0	0.90975	points	average
0	0.562222	points	average
0	0.2864	points	average
0	0.740161	points	average
0	0.539976	points	average
0	0.396976	points	average
0	0.731914	points	average
0	0.660016	points	average
0	0.953391	points	average
0	0.328447	points	average
0	0.867508	points	average
0	0.748504	points	average
0	0.746317	points	average
0	0.717448	points	average
0	0.637331	points	average
0	0.684654	points	average
0	0.790292	points	average
0	1.06643	points	average
0	0.542369	points	average
0	0.787352	points	average
0	0.783097	points	average
0	0.673684	points	average
0	0.593162	points	average
0	0.698292	points	average
0	0.616177	points	average
0	0.777384	points	average
0	0.680482	points	average
0	0.78651	points	average
0	0.942942	points	average
0	0.32508	points	average
0	0.543093	points	average
0	0.562355	points	average
0	0.571928	points	average
0	0.588671	points	average
0	0.456275	points	average
0	0.859638	points	average
0	0.717499	points	average
0	0.398108	points	average
0	0.99136	points	average
0	0.789205	points	average
0	0.546161	points	average
0	0.470324	points	average
0	0.427039	points	average
0	0.901975	points	average
0	0.362278	points	average
0	0.711933	points	average
0	0.562582	points	average
0	0.26133	points	average
0	0.672417	points	average
0	0.764285	points	average
0	0.945202	points	average
0	0.695064	points	average
0	0.658608	points	average
0	0.562289	points	average
0	0.514112	points	average
0	0.509967	points	average
0	0.838322	points	average
0	0.8676	points	average
0	0.567964	points	average
0	0.224182	points	average
0	0.627876	points	average
0	0.927484	points	average
0	0.472533	points	average
0	0.678397	points	average
0	0.695111	points	average
0	0.947399	points	average
0	0.58147	points	average
0	0.468542	points	average
0	0.466347	points	average
0	0.909263	points	average
0	0.842096	points	average
0	0.650143	points	average
0	0.222688	points	average
0	0.785803	points	average
0	0.608853	points	average
0	0.529931	points	average
0	0.640478	points	average
0	0.863164	points	average
0	0.512571	points	average
0	0.739831	points	average
0	0.898434	points	average
0	0.889864	points	average
0	1.09875	points	average
0	0.485039	points	average
0	0.775981	points	average
0	0.297817	points	average
0	0.297951	points	average
0	0.375399	points	average
0	0.761371	points	average
0	1.00023	points	average
0	0.653077	points	average
0	0.575347	points	average
0	0.573164	points	average
0	0.534369	points	average
0	0.835989	points	average
0	0.700775	points	average
0	0.610448	points	average
0	0.794985	points	average
0	0.635887	points	average
0	0.718705	points	average
0	0.725719	points	average
0	0.297381	points	average
0	0.74034	points	average
0	0.728974	points	average
0	0.682982	points	average
0	0.832783	points	average
0	0.492343	points	average
0	0.914509	points	average
0	0.696297	points	average
0	0.390109	points	average
0	0.589172	points	average
0	0.643671	points	average
0	0.395193	points	average
0	0.810338	points	average
0	0.524707	points	average
0	0.793598	points	average
0	0.727876	points	average
0	0.698159	points	average
0	0.790259	points	average
0	0.709685	points	average
0	0.261892	points	average
0	0.631203	points	average
0	0.759341	points	average
0	0.640512	points	average
0	0.720222	points	average
0	0.463937	points	average
0	0.626029	points	average
0	1.05346	points	average
0	0.242566	points	average
0	0.806058	points	average
0	0.248667	points	average
0	0.528306	points	average
0	0.431638	points	average
0	0.304742	points	average
0	0.528216	points	average
0	0.861092	points	average
0	0.44673	points	average
0	0.66328	points	average
0	0.834004	points	average
0	0.765821	points	average
0	0.316395	points	average
0	0.645984	points	average
0	0.648867	points	average
0	0.675434	points	average
0	0.529991	points	average
0	0.597292	points	average
0	0.466641	points	average
0	0.902699	points	average
0	0.338883	points	average
0	0.714534	points	average
0	0.626233	points	average
0	0.583865	points	average
0	1.21584	points	average
0	0.525463	points	average
0	0.491432	points	average
0	0.52652	points	average
0	0.588738	points	average
0	0.796173	points	average
0	0.646536	points	average
0	0.784081	points	average
0	0.304926	points	average
0	0.920138	points	average
0	0.524715	points	average
0	0.78207	points	average
0	0.821613	points	average
0	0.70156	points	average
0	0.47521	points	average
0	0.85937	points	average
0	0.693947	points	average
0	0.81379	points	average
0	0.889314	points	average
0	1.01932	points	average
0	0.793613	points	average
0	1.14704	points	average
0	0.589371	points	average
0	0.304356	points	average
0	0.827195	points	average
0	0.72749	points	average
0	0.642693	points	average
0	0.782239	points	average
0	0.305377	points	average
0	0.481435	points	average
0	0.546674	points	average
0	0.733641	points	average
0	0.636684	points	average
0	0.626471	points	average
0	0.931157	points	average
0	0.560205	points	average
0	0.578119	points	average
0	1.04638	points	average
0	0.56129	points	average
0	0.456704	points	average
0	0.487108	points	average
0	0.373658	points	average
0	0.538738	points	average
0	0.739235	points	average
0	0.762017	points	average
0	0.477884	points	average
0	0.77333	points	average
0	0.828916	points	average
0	0.774955	points	average
0	0.869595	points	average
0	0.966984	points	average
0	0.732674	points	average
0	0.788459	points	average
0	0.972425	points	average
0	0.946228	points	average
0	0.977641	points	average
0	0.416041	points	average
0	0.573371	points	average
0	0.793521	points	average
0	0.283705	points	average
0	0.433687	points	average
0	0.755689	points	average
0	0.32488	points	average
0	0.837891	points	average
0	0.717018	points	average
0	0.825208	points	average
0	0.581787	points	average
0	0.703311	points	average
0	0.866043	points	average
0	0.621968	points	average
0	0.705108	points	average
0	0.784414	points	average
0	0.590441	points	average
0	0.772115	points	average
0	0.897418	points	average
0	0.749835	points	average
0	0.630201	points	average
0	1.03891	points	average
0	0.686122	points	average
0	0.45119	points	average
0	1.20324	points	average
0	0.698521	points	average
0	0.897851	points	average
0	0.791426	points	average
0	0.732118	points	average
0	0.568367	points	average
0	0.376192	points	average
0	0.73844	points	average
0	0.348168	points	average
0	1.09461	points	average
0	0.386474	points	average
0	0.583197	points	average
0	0.778292	points	average
0	0.602715	points	average
0	0.545875	points	average
0	0.779387	points	average
0	0.527126	points	average
0	0.299078	points	average
0	0.331996	points	average
0	0.754326	points	average
0	0.936217	points	average
0	0.239902	points	average
0	0.823959	points	average
0	0.265635	points	average
0	0.394108	points	average
0	0.632283	points	average
0	1.09863	points	average
0	0.316283	points	average
0	0.717605	points	average
0	0.790477	points	average
0	0.777354	points	average
0	0.862995	points	average
0	0.713671	points	average
0	0.74741	points	average
0	0.365302	points	average
0	0.360451	points	average
0	0.967136	points	average
0	0.764782	points	average
0	0.888946	points	average
0	0.410383	points	average
0	0.411031	points	average
0	0.450991	points	average
0	0.814913	points	average
0	0.420373	points	average
0	0.717114	points	average
0	0.683484	points	average
0	0.779661	points	average
0	0.599137	points	average
0	0.535391	points	average
0	0.932234	points	average
0	0.643033	points	average
0	0.384401	points	average
0	0.574622	points	average
0	0.837459	points	average
0	0.736242	points	average
0	0.346628	points	average
0	0.424682	points	average
0	0.381812	points	average
0	0.346879	points	average
0	0.547364	points	average
0	0.754059	points	average
0	0.531263	points	average
0	0.846403	points	average
0	0.833332	points	average
0	0.545736	points	average
0	0.759065	points	average
0	0.551679	points	average
0	0.515444	points	average
0	0.594934	points	average
0	0.657146	points	average
0	0.350378	points	average
0	0.905751	points	average
0	0.858095	points	average
0	0.358783	points	average
0	0.792027	points	average
0	0.467809	points	average
0	0.333685	points	average
0	0.332531	points	average
0	0.559981	points	average
0	0.331124	points	average
0	1.0407	points	average
0	0.589225	points	average
0	0.910785	points	average
0	0.947359	points	average
0	0.563077	points	average
0	0.630488	points	average
0	1.05869	points	average
0	0.682465	points	average
0	0.329021	points	average
0	0.963929	points	average
0	0.682575	points	average
0	0.418698	points	average
0	0.504705	points	average
0	0.349901	points	average
0	0.52228	points	average
0	0.407393	points	average
0	0.763731	points	average
0	0.435235	points	average
0	0.778081	points	average
0	0.322745	points	average
0	0.993012	points	average
0	0.822659	points	average
0	0.968978	points	average
0	0.941684	points	average
0	1.02415	points	average
0	0.583424	points	average
0	0.417419	points	average
0	0.305428	points	average
0	0.605275	points	average
0	0.681023	points	average
0	0.518588	points	average
0	0.47542	points	average
0	0.562426	points	average
0	0.765684	points	average
0	0.694712	points	average
0	0.408006	points	average
0	0.612399	points	average
0	0.740315	points	average
0	0.482854	points	average
0	0.455155	points	average
0	0.674429	points	average
0	0.709443	points	average
0	0.627966	points	average
0	0.661687	points	average
0	0.863325	points	average
0	0.866007	points	average
0	0.712049	points	average
0	0.398352	points	average
0	0.473377	points	average
0	0.617049	points	average
0	0.738695	points	average
0	0.820533	points	average
0	0.484901	points	average
0	0.404418	points	average
0	0.643221	points	average
0	0.769852	points	average
0	0.445122	points	average
0	0.643852	points	average
0	0.699945	points	average
1	0.696374	points	average
2	0.730995	points	average
2	0.653243	points	average
2	1.2958	points	average
1	0.39834	points	average
2	0.25496	points	average
2	0.621316	points	average
2	0.463451	points	average
1	0.683099	points	average
2	0.543843	points	average
1	0.985978	points	average
2	0.31224	points	average
2	0.362919	points	average
2	0.616264	points	average
2	1.65798	points	average
2	0.688703	points	average
2	0.888283	points	average
2	0.922279	points	average
1	0.488253	points	average
1	0.304026	points	average
2	0.415778	points	average
2	0.438481	points	average
5	0.613632	points	average
1	0.330947	points	average
1	0.440819	points	average
2	0.518402	points	average
2	0.307667	points	average
1	0.310854	points	average
1	0.535099	points	average
2	0.490679	points	average
1	0.502844	points	average
1	0.27595	points	average
2	0.484851	points	average
2	1.02852	points	average
1	0.327996	points	average
1	0.50341	points	average
1	0.420916	points	average
1	0.288667	points	average
2	0.563871	points	average
1	0.25388	points	average
2	0.611928	points	average
2	0.586483	points	average
2	1.31048	points	average
1	0.671989	points	average
1	0.519805	points	average
1	0.29162	points	average
1	0.320821	points	average
2	0.630123	points	average
1	0.673966	points	average
1	0.562063	points	average
2	0.387104	points	average
2	0.360374	points	average
1	0.546928	points	average
5	0.926883	points	average
1	0.562237	points	average
1	0.444606	points	average
2	0.317707	points	average
2	0.725108	points	average
2	1.09566	points	average
2	0.864407	points	average
2	0.709365	points	average
1	0.279768	points	average
1	0.311443	points	average
2	0.267014	points	average
2	0.596678	points	average
1	0.731643	points	average
2	0.737892	points	average
5	0.952522	points	average
1	0.334688	points	average
2	0.304679	points	average
2	0.859971	points	average
2	0.339286	points	average
2	0.778782	points	average
2	0.584638	points	average
2	0.492145	points	average
2	0.743276	points	average
2	0.89127	points	average
3	1.10019	points	average
1	0.376047	points	average
2	1.02595	points	average
1	0.401246	points	average
1	0.451398	points	average
2	0.91183	points	average
1	0.367874	points	average
2	0.35761	points	average
2	0.453414	points	average
2	0.335957	points	average
2	0.272128	points	average
2	0.438342	points	average
2	0.594751	points	average
3	0.482145	points	average
1	0.366548	points	average
10	0.769201	points	average
12	0.516167	points	average
10	0.487819	points	average
10	1.37522	points	average
10	0.623249	points	average
11	0.880638	points	average
10	1.13384	points	average
12	0.627564	points	average
9	0.681161	points	average
11	0.672973	points	average
13	0.743763	points	average
10	0.489949	points	average
11	0.619711	points	average
12	0.472208	points	average
9	1.26573	points	average
11	0.812206	points	average
9	0.932748	points	average
11	0.758102	points	average
10	0.413517	points	average
10	0.693672	points	average
8	0.868401	points	average
11	0.477269	points	average
12	0.889672	points	average
10	1.06062	points	average
9	0.560223	points	average
12	1.07192	points	average
11	0.803902	points	average
8	0.581925	points	average
7	0.674027	points	average
9	0.500379	points	average
10	0.649795	points	average
14	0.500191	points	average
16	0.693108	points	average
10	0.6757	points	average
11	0.559763	points	average
11	0.790701	points	average
11	0.518797	points	average
10	0.718719	points	average
7	0.976207	points	average
9	0.794204	points	average
7	0.564431	points	average
10	0.766796	points	average
13	0.651862	points	average
14	0.679656	points	average
11	0.783141	points	average
10	1.05642	points	average
13	0.395442	points	average
11	0.8306	points	average
7	0.568777	points	average
12	0.435024	points	average
12	0.275936	points	average
13	0.558358	points	average
9	0.699269	points	average
12	1.08942	points	average
16	0.738202	points	average
12	0.848194	points	average
14	1.11291	points	average
10	0.594212	points	average
11	0.929399	points	average
12	0.454589	points	average
11	0.608912	points	average
12	0.689575	points	average
12	0.565246	points	average
12	1.16321	points	average
13	0.369782	points	average
12	0.57566	points	average
8	1.09236	points	average
6	0.583523	points	average
10	0.59429	points	average
12	0.645915	points	average
8	0.59209	points	average
13	0.852257	points	average
8	0.949594	points	average
11	0.56291	points	average
13	0.511242	points	average
9	0.708486	points	average
12	0.899653	points	average
9	0.632161	points	average
11	1.2176	points	average
10	0.612656	points	average
8	0.97615	points	average
9	0.833781	points	average
10	0.648418	points	average
9	0.482953	points	average
7	0.834832	points	average
8	0.524588	points	average
9	0.500803	points	average
9	0.679587	points	average
9	0.791468	points	average
8	0.890944	points	average
9	0.464303	points	average
8	1.04832	points	average
7	0.831441	points	average
10	0.514302	points	average
8	0.484825	points	average
8	0.759732	points	average
8	0.676657	points	average
10	0.626186	points	average
8	0.912226	points	average
8	0.950698	points	average
8	0.551035	points	average
8	0.767301	points	average
9	0.898381	points	average
10	0.549744	points	average
9	0.587107	points	average
9	0.783792	points	average
9	0.465179	points	average
8	1.66343	points	average
9	0.37634	points	average
7	0.374445	points	average
9	1.01392	points	average
12	0.691995	points	average
8	0.814384	points	average
10	0.464096	points	average
9	0.575023	points	average
9	0.616401	points	average
7	0.529758	points	average
8	0.734865	points	average
9	0.662882	points	average
8	1.022	points	average
9	0.647725	points	average
9	0.634858	points	average
8	0.646705	points	average
8	0.861459	points	average
7	0.963804	points	average
8	0.535822	points	average
7	0.599999	points	average
9	0.476353	points	average
9	0.764435	points	average
9	0.505746	points	average
9	0.560338	points	average
7	0.973419	points	average
10	0.753885	points	average
9	0.654551	points	average
9	0.634322	points	average
9	0.539059	points	average
7	0.447132	points	average
9	1.19914	points	average
8	0.454245	points	average
8	0.949067	points	average
9	0.816832	points	average
7	1.01877	points	average
8	0.554364	points	average
8	0.772649	points	average
8	0.778348	points	average
9	0.461552	points	average
8	0.588397	points	average
8	0.474721	points	average
7	0.458836	points	average
10	0.648343	points	average
10	0.822333	points	average
8	0.54313	points	average
12	1.26175	points	average
9	1.02063	points	average
9	0.824031	points	average
12	0.632589	points	average
10	1.48887	points	average
8	1.0202	points	average
10	0.526528	points	average
11	0.536623	points	average
11	0.625504	points	average
12	0.636915	points	average
8	0.530986	points	average
10	1.08356	points	average
12	0.844771	points	average
8	0.581499	points	average
11	0.75005	points	average
10	0.878814	points	average
11	0.530882	points	average
8	0.670378	points	average
11	0.554644	points	average
10	0.739665	points	average
10	0.527381	points	average
8	0.809446	points	average
10	0.87857	points	average
9	1.03474	points	average
12	0.37504	points	average
12	0.695533	points	average
12	0.581839	points	average
8	0.635253	points	average
9	0.539815	points	average
12	0.574068	points	average
8	1.25901	points	average
11	0.679624	points	average
11	0.527734	points	average
12	0.660749	points	average
7	0.792517	points	average
11	0.665002	points	average
12	1.22107	points	average
12	0.866755	points	average
11	0.85777	points	average
8	0.716846	points	average
12	0.808503	points	average
11	0.784608	points	average
12	0.924288	points	average
12	0.546367	points	average
11	0.600284	points	average
11	0.458197	points	average
9	0.904743	points	average
10	0.526432	points	average
10	0.64701	points	average
9	0.57779	points	average
9	0.374671	points	average
11	0.658968	points	average
9	0.518258	points	average
13	0.553702	points	average
10	0.494673	points	average
11	0.818947	points	average
8	0.847947	points	average
9	0.622406	points	average
9	0.743423	points	average
9	0.560558	points	average
10	0.577921	points	average
8	0.806323	points	average
10	0.723175	points	average
11	0.56835	points	average
9	0.837577	points	average
7	0.897841	points	average
11	0.428085	points	average
9	0.469412	points	average
8	0.693347	points	average
10	1.17708	points	average
11	1.43168	points	average
8	0.609247	points	average
11	0.734475	points	average
13	1.09797	points	average
11	1.07515	points	average
9	1.01507	points	average
7	0.717464	points	average
9	0.797282	points	average
11	0.706291	points	average
13	0.345502	points	average
10	0.499676	points	average
7	0.444884	points	average
9	0.457757	points	average
12	0.30347	points	average
16	0.648231	points	average
9	0.371191	points	average
10	0.450837	points	average
15	0.517393	points	average
18	0.409498	points	average
19	0.49872	points	average
9	0.642232	points	average
17	0.807498	points	average
18	0.786161	points	average
18	0.602738	points	average
13	0.830599	points	average
15	0.455782	points	average
19	0.695733	points	average
11	0.64783	points	average
10	0.900153	points	average
15	0.697982	points	average
12	0.51212	points	average
15	0.448815	points	average
14	0.554459	points	average
16	0.751436	points	average
14	0.335884	points	average
14	0.521918	points	average
14	0.566399	points	average
18	0.824972	points	average
17	0.9185	points	average
10	0.935289	points	average
14	0.850219	points	average
13	0.517176	points	average
12	0.496178	points	average
14	0.55173	points	average
20	0.557442	points	average
13	0.455106	points	average
14	0.417479	points	average
10	0.390072	points	average
11	0.414352	points	average
11	0.480491	points	average
12	0.547739	points	average
15	0.433735	points	average
17	0.574822	points	average
14	0.454962	points	average
18	0.66997	points	average
16	0.403074	points	average
12	0.748468	points	average
9	0.523468	points	average
18	0.816749	points	average
12	0.948302	points	average
22	0.763037	points	average
14	0.453289	points	average
18	0.507347	points	average
14	0.637222	points	average
21	0.945044	points	average
17	0.957468	points	average
14	0.814559	points	average
18	0.446247	points	average
17	0.370813	points	average
20	0.636384	points	average
9	0.608431	points	average
9	0.460986	points	average
11	0.588926	points	average
17	0.444306	points	average
20	0.821671	points	average
9	0.467846	points	average
9	0.592806	points	average
21	0.44487	points	average
16	0.791446	points	average
21	0.504675	points	average
10	0.578242	points	average
10	0.842854	points	average
10	0.604371	points	average
17	0.596761	points	average
12	0.386362	points	average
7	0.523642	points	average
16	0.522303	points	average
16	0.339632	points	average
21	0.456194	points	average
20	0.523092	points	average
15	0.636414	points	average
21	0.373191	points	average
13	0.57588	points	average
20	0.567199	points	average
10	0.64336	points	average
17	0.54689	points	average
17	0.404634	points	average
22	0.632787	points	average
22	0.498704	points	average
11	0.56858	points	average
8	0.95893	points	average
9	0.504311	points	average
17	0.302504	points	average
14	0.539277	points	average
20	0.51855	points	average
15	0.469776	points	average
22	0.547582	points	average
17	0.541527	points	average
9	0.67112	points	average
19	0.592131	points	average
11	0.6519	points	average
11	0.92851	points	average
17	0.503384	points	average
9	0.970707	points	average
17	0.468352	points	average
16	0.692846	points	average
12	0.422355	points	average
14	0.528388	points	average
18	0.925843	points	average
17	0.508467	points	average
15	0.564404	points	average
16	0.51588	points	average
11	0.580162	points	average
16	0.697203	points	average
16	0.352409	points	average
8	0.510346	points	average
9	0.976959	points	average
15	0.399687	points	average
11	0.636471	points	average
12	0.585603	points	average
9	0.671814	points	average
10	0.345712	points	average
15	0.608482	points	average
14	0.514105	points	average
11	0.70766	points	average
13	0.722465	points	average
19	0.518101	points	average
14	0.444424	points	average
21	0.550092	points	average
14	0.537869	points	average
16	0.77172	points	average
14	0.812389	points	average
9	0.534171	points	average
19	0.646225	points	average
9	0.704307	points	average
9	0.855533	points	average
21	0.474012	points	average
19	0.737761	points	average
14	0.636575	points	average
13	0.399495	points	average
22	0.444848	points	average
15	0.532634	points	average
20	0.519325	points	average
17	0.506564	points	average
19	0.4554	points	average
14	0.456493	points	average
15	0.492212	points	average
17	0.581859	points	average
16	0.776962	points	average
10	0.476825	points	average
11	0.422714	points	average
21	0.533286	points	average
9	0.569171	points	average
7	1.0242	points	average
9	0.548476	points	average
9	0.511342	points	average
9	0.475901	points	average
20	0.496573	points	average
22	0.5032	points	average
9	0.635384	points	average
19	0.375888	points	average
6	0.336263	points	average
14	0.5401	points	average
8	0.565474	points	average
21	0.427967	points	average
16	0.513398	points	average
14	0.514285	points	average
20	0.552849	points	average
21	0.460139	points	average
12	0.390653	points	average
12	0.508942	points	average
13	0.61133	points	average
13	0.787299	points	average
12	0.916535	points	average
21	0.419241	points	average
17	0.739089	points	average
10	0.454045	points	average
14	0.623403	points	average
12	0.942225	points	average
13	0.479632	points	average
14	0.458674	points	average
10	0.632743	points	average
22	0.919303	points	average
11	0.427857	points	average
18	0.579688	points	average
17	0.57135	points	average
22	0.345723	points	average
16	0.89592	points	average
9	0.63343	points	average
11	0.471419	points	average
16	0.727422	points	average
12	0.570178	points	average
11	0.707782	points	average
18	0.466925	points	average
10	0.687017	points	average
21	0.634596	points	average
10	0.875081	points	average
10	0.429676	points	average
12	0.826902	points	average
10	0.707977	points	average
21	0.919024	points	average
10	0.653461	points	average
12	0.583914	points	average
9	1.14772	points	average
15	0.325146	points	average
21	0.674341	points	average
9	0.427248	points	average
8	0.442187	points	average
13	0.850739	points	average
12	0.767332	points	average
21	0.820484	points	average
11	0.741019	points	average
13	0.743867	points	average
8	0.588436	points	average
13	0.771722	points	average
15	0.673845	points	average
19	0.81604	points	average
12	0.72314	points	average
20	0.44597	points	average
20	0.396784	points	average
13	0.646075	points	average
14	0.663788	points	average
10	0.573139	points	average
6	0.713693	points	average
12	0.571737	points	average
10	0.563389	points	average
12	0.542951	points	average
18	0.597476	points	average
19	0.509962	points	average
9	0.436897	points	average
8	0.523472	points	average
17	1.12434	points	average
20	0.616148	points	average
21	0.566689	points	average
20	0.754722	points	average
22	0.398033	points	average
15	0.39076	points	average
18	0.566895	points	average
8	0.822327	points	average
12	0.481856	points	average
21	0.849698	points	average
14	0.539677	points	average
16	0.508959	points	average
19	0.413705	points	average
20	0.430599	points	average
13	0.439708	points	average
16	0.614468	points	average
10	0.414108	points	average
14	0.927198	points	average
9	0.46134	points	average
16	1.24217	points	average
12	0.488934	points	average
10	0.546507	points	average
14	0.33945	points	average
9	1.1019	points	average
22	0.460966	points	average
10	0.552581	points	average
19	0.476697	points	average
11	0.993781	points	average
21	0.533241	points	average
8	0.604761	points	average
11	0.619918	points	average
19	0.340679	points	average
21	0.439741	points	average
15	0.639786	points	average
10	0.660031	points	average
12	0.634034	points	average
8	0.699158	points	average
20	0.431708	points	average
19	0.455732	points	average
12	0.665329	points	average
15	0.561047	points	average
9	0.358948	points	average
10	0.537679	points	average
14	0.584562	points	average
19	0.86442	points	average
13	1.01379	points	average
15	1.00304	points	average
10	0.5104	points	average
10	0.634433	points	average
22	0.57307	points	average
15	0.369368	points	average
14	0.819583	points	average
9	0.900378	points	average
12	0.652857	points	average
15	0.590525	points	average
11	1.08397	points	average
19	0.761185	points	average
13	0.432534	points	average
9	0.887817	points	average
9	0.7076	points	average
14	0.526927	points	average
9	0.449524	points	average
12	0.635502	points	average
11	0.448284	points	average
14	1.2834	points	average
10	0.392564	points	average
18	0.501542	points	average
14	0.710378	points	average
12	0.41859	points	average
12	0.560702	points	average
14	0.624515	points	average
16	0.418441	points	average
15	0.510468	points	average
11	0.545852	points	average
21	0.500834	points	average
15	0.774517	points	average
12	0.824054	points	average
9	0.801638	points	average
22	0.681799	points	average
11	0.634452	points	average
13	0.38898	points	average
14	0.557753	points	average
20	0.460062	points	average
13	0.846894	points	average
8	0.397306	points	average
14	0.762064	points	average
13	0.742857	points	average
14	0.706377	points	average
8	0.661246	points	average
15	1.56624	points	average
18	0.432067	points	average
9	0.472847	points	average
19	0.450891	points	average
15	0.524087	points	average
15	0.611129	points	average
14	0.448075	points	average
11	0.454605	points	average
13	0.677928	points	average
16	0.64881	points	average
12	0.623592	points	average
21	0.420757	points	average
19	0.497341	points	average
10	0.4909	points	average
18	0.455229	points	average
21	0.725756	points	average
19	0.636944	points	average
16	0.495813	points	average
20	0.736438	points	average
10	0.646737	points	average
17	0.572228	points	average
17	0.573164	points	average
6	0.625509	points	average
10	0.602117	points	average
21	0.844948	points	average
6	0.678973	points	average
13	0.611534	points	average
21	0.379024	points	average
9	0.759502	points	average
19	0.508934	points	average
18	0.637833	points	average
14	0.676194	points	average
12	0.589385	points	average
9	0.688379	points	average
12	0.517179	points	average
13	0.705399	points	average
21	0.482754	points	average
13	0.528555	points	average
14	0.375353	points	average
18	0.320416	points	average
13	0.514589	points	average
11	0.536383	points	average
19	0.557502	points	average
14	0.537917	points	average
15	0.492061	points	average
21	0.557922	points	average
18	0.671324	points	average
22	0.361529	points	average
12	0.497881	points	average
12	0.521083	points	average
22	0.590527	points	average
6	0.692773	points	average
15	0.42288	points	average
19	0.377508	points	average
14	0.68242	points	average
19	0.674187	points	average
16	0.373786	points	average
13	0.371435	points	average
18	0.735265	points	average
13	0.559089	points	average
21	0.715373	points	average
20	0.704752	points	average
16	1.18612	points	average
12	0.598747	points	average
16	0.522612	points	average
7	0.512389	points	average
14	0.554339	points	average
13	0.900397	points	average
21	0.461589	points	average
14	0.484646	points	average
19	0.793863	points	average
18	0.430378	points	average
11	0.612477	points	average
19	0.57815	points	average
18	0.693174	points	average
11	0.428021	points	average
19	0.335952	points	average
16	0.461867	points	average
13	1.24333	points	average
10	0.49979	points	average
14	0.592763	points	average
16	0.364171	points	average
21	0.585161	points	average
8	0.521195	points	average
17	0.583198	points	average
15	0.533905	points	average
14	0.481183	points	average
21	0.474718	points	average
19	0.544906	points	average
9	0.579119	points	average
14	0.569787	points	average
10	0.705008	points	average
21	0.57519	points	average
14	0.919208	points	average
22	0.717904	points	average
17	0.537243	points	average
14	0.541189	points	average
8	0.681314	points	average
15	0.619757	points	average
10	0.510324	points	average
17	0.365043	points	average
17	0.587605	points	average
15	0.971076	points	average
11	0.507201	points	average
17	0.433861	points	average
11	0.676607	points	average
15	0.312204	points	average
13	0.51863	points	average
9	0.490747	points	average
15	0.514432	points	average
11	0.55911	points	average
15	0.611082	points	average
8	0.360731	points	average
21	0.889239	points	average
21	0.459222	points	average
11	0.695696	points	average
14	0.430609	points	average
11	0.440676	points	average
19	0.931097	points	average
19	0.859778	points	average
8	0.88669	points	average
13	0.564021	points	average
17	0.480589	points	average
13	0.506791	points	average
20	0.844394	points	average
15	0.524597	points	average
15	1.01033	points	average
22	0.526832	points	average
22	0.408107	points	average
16	0.464967	points	average
18	0.929655	points	average
15	0.518932	points	average
16	0.442553	points	average
17	0.573378	points	average
10	0.369703	points	average
17	0.672496	points	average
20	0.58682	points	average
16	0.665917	points	average
17	1.02193	points	average
15	0.46206	points	average
13	0.552681	points	average
20	0.817846	points	average
13	0.54997	points	average
11	0.572402	points	average
21	0.537655	points	average
13	0.471728	points	average
17	0.469184	points	average
15	0.609509	points	average
21	0.457862	points	average
9	0.338722	points	average
20	0.545581	points	average
13	0.511471	points	average
16	0.77713	points	average
14	0.692093	points	average
11	0.566181	points	average
21	0.56249	points	average
21	0.426502	points	average
11	0.58734	points	average
8	0.746514	points	average
19	0.577265	points	average
15	0.399978	points	average
16	0.645896	points	average
19	0.392545	points	average
9	0.457725	points	average
21	0.504439	points	average
13	0.986367	points	average
18	1.03827	points	average
21	0.356224	points	average
14	0.319025	points	average
16	0.496687	points	average
12	0.615843	points	average
21	1.04051	points	average
9	0.376664	points	average
8	0.493098	points	average
15	0.437713	points	average
12	0.325178	points	average
11	0.600647	points	average
10	0.927678	points	average
16	0.387728	points	average
18	0.352323	points	average
18	0.955691	points	average
8	0.405161	points	average
16	0.42418	points	average
13	0.839848	points	average
15	0.615472	points	average
10	0.666306	points	average
10	0.901848	points	average
14	0.552887	points	average
10	0.436954	points	average
10	0.445541	points	average
15	0.531204	points	average
9	0.381961	points	average
15	0.690091	points	average
12	0.567284	points	average
14	0.510751	points	average
10	0.885949	points	average
13	0.535327	points	average
21	0.602642	points	average
12	0.749259	points	average
10	0.653534	points	average
9	0.480557	points	average
20	0.734914	points	average
19	0.640419	points	average
12	0.872623	points	average
10	0.490606	points	average
19	0.654348	points	average
9	0.583293	points	average
19	0.574144	points	average
9	0.499211	points	average
14	0.443086	points	average
9	1.07153	points	average
12	0.360911	points	average
18	0.853183	points	average
15	0.503805	points	average
16	0.497159	points	average
19	0.412038	points	average
17	0.450831	points	average
16	0.432338	points	average
15	0.565969	points	average
11	0.566865	points	average
19	0.590487	points	average
9	0.53753	points	average
10	0.93715	points	average
14	0.596925	points	average
17	0.5092	points	average
22	0.516713	points	average
18	0.520046	points	average
14	0.596885	points	average
10	0.3905	points	average
16	0.484685	points	average
22	0.561028	points	average
14	0.832487	points	average
13	0.413153	points	average
16	0.638005	points	average
22	0.422045	points	average
20	0.577777	points	average
14	0.711339	points	average
15	0.536616	points	average
9	0.489758	points	average
11	0.527489	points	average
7	0.28004	points	average
17	0.530087	points	average
21	1.23232	points	average
8	0.783172	points	average
15	0.624197	points	average
14	0.404783	points	average
13	0.448322	points	average
7	0.566062	points	average
13	0.549527	points	average
10	0.427657	points	average
13	0.818987	points	average
21	0.419211	points	average
12	0.430208	points	average
10	0.514499	points	average
19	0.636825	points	average
11	0.492519	points	average
10	0.616628	points	average
15	0.636504	points	average
15	0.410484	points	average
13	0.458568	points	average
19	1.14535	points	average
14	0.424838	points	average
16	0.610585	points	average
15	0.417385	points	average
15	0.618073	points	average
9	0.688144	points	average
15	0.843297	points	average
15	0.431415	points	average
9	0.654561	points	average
15	0.667617	points	average
14	0.378632	points	average
11	0.432273	points	average
16	0.429584	points	average
19	0.314657	points	average
15	0.531308	points	average
12	0.425704	points	average
17	0.546117	points	average
11	0.512292	points	average
12	0.46878	points	average
18	0.530673	points	average
21	0.488687	points	average
14	0.602265	points	average
17	0.42353	points	average
18	0.574405	points	average
14	0.576075	points	average
11	0.452938	points	average
21	0.658705	points	average
10	0.517581	points	average
14	0.327528	points	average
10	0.536619	points	average
22	0.703963	points	average
8	0.58328	points	average
15	0.822575	points	average
21	0.53912	points	average
21	0.891523	points	average
14	0.646319	points	average
13	0.579364	points	average
15	0.733416	points	average
10	0.620922	points	average
15	0.328452	points	average
16	0.875485	points	average
20	0.422828	points	average
9	0.489922	points	average
15	0.667558	points	average
17	0.581621	points	average
15	0.677766	points	average
13	0.751086	points	average
11	0.486984	points	average
16	0.615986	points	average
12	0.406591	points	average
17	0.928985	points	average
15	0.357684	points	average
11	0.499255	points	average
9	0.713075	points	average
19	0.568886	points	average
15	0.328248	points	average
27	0.569	points	average
27	0.514637	points	average
33	0.612072	points	average
27	1.07012	points	average
35	0.951464	points	average
22	0.799507	points	average
29	0.48398	points	average
29	1.09865	points	average
35	0.64133	points	average
24	1.04459	points	average
27	0.725734	points	average
26	0.539707	points	average
30	0.621796	points	average
23	0.684869	points	average
26	0.541947	points	average
30	0.725115	points	average
25	0.519734	points	average
30	0.994414	points	average
34	0.587676	points	average
25	0.62647	points	average
28	0.424504	points	average
32	0.973983	points	average
26	1.22104	points	average
31	0.563818	points	average
36	0.645553	points	average
29	0.600063	points	average
31	0.868438	points	average
27	0.974372	points	average
34	0.87012	points	average
33	0.568975	points	average
33	0.785775	points	average
28	0.405084	points	average
29	0.32567	points	average
22	0.849158	points	average
26	0.753352	points	average
25	0.831562	points	average
22	0.72276	points	average
35	0.562282	points	average
22	0.707159	points	average
27	0.588877	points	average
35	0.507333	points	average
27	0.523866	points	average
23	0.45658	points	average
32	0.918104	points	average
32	0.704991	points	average
33	0.463518	points	average
33	0.502051	points	average
31	0.509404	points	average
29	0.595235	points	average
28	0.552336	points	average
31	0.488175	points	average
28	0.587064	points	average
32	0.701308	points	average
32	0.633645	points	average
27	0.925209	points	average
30	0.758139	points	average
33	1.18992	points	average
29	0.81043	points	average
31	0.732873	points	average
26	0.671645	points	average
25	0.708091	points	average
34	0.95845	points	average
26	0.539727	points	average
32	1.19869	points	average
30	1.06328	points	average
29	0.646248	points	average
22	0.525999	points	average
33	0.427996	points	average
29	0.600893	points	average
33	0.523098	points	average
32	0.9606	points	average
33	0.500403	points	average
34	0.843605	points	average
23	0.596026	points	average
23	0.807988	points	average
25	0.718585	points	average
28	1.12081	points	average
27	0.870909	points	average
26	0.622191	points	average
30	1.36493	points	average
30	0.659855	points	average
24	0.871842	points	average
33	0.727909	points	average
26	0.553299	points	average
34	0.979389	points	average
27	0.59623	points	average
29	0.868662	points	average
23	0.649398	points	average
22	1.13101	points	average
26	1.09175	points	average
29	1.14445	points	average
25	0.825638	points	average
33	0.837728	points	average
27	0.878494	points	average
26	0.819355	points	average
28	0.471075	points	average
33	1.02008	points	average
26	0.792245	points	average
26	0.720031	points	average
35	1.13648	points	average
26	0.998458	points	average
32	0.720518	points	average
33	0.618441	points	average
34	0.415872	points	average
31	0.707155	points	average
29	0.509782	points	average
26	0.639975	points	average
35	0.932503	points	average
29	0.788368	points	average
28	0.602861	points	average
22	1.26425	points	average
32	1.33742	points	average
23	0.808935	points	average
26	0.453966	points	average
33	1.10036	points	average
31	1.1791	points	average
26	0.778685	points	average
32	0.559333	points	average
26	0.39958	points	average
33	0.66158	points	average
34	0.689459	points	average
28	1.00317	points	average
34	0.972642	points	average
33	0.693896	points	average
25	0.83655	points	average
23	0.835111	points	average
25	0.834686	points	average
31	0.955655	points	average
35	0.735947	points	average
32	0.699526	points	average
30	1.20143	points	average
27	0.760474	points	average
32	0.773961	points	average
34	0.497243	points	average
30	0.50768	points	average
33	0.580043	points	average
30	0.726857	points	average
22	0.667712	points	average
29	0.60285	points	average
26	0.560322	points	average
27	0.907951	points	average
27	0.742089	points	average
27	0.895313	points	average
32	0.901008	points	average
30	0.659277	points	average
34	1.21014	points	average
25	0.647153	points	average
31	0.586519	points	average
29	0.953337	points	average
28	0.56826	points	average
28	0.585271	points	average
27	0.419718	points	average
22	0.653766	points	average
23	0.558764	points	average
26	0.684634	points	average
26	0.711485	points	average
30	0.489417	points	average
25	0.560505	points	average
27	0.791127	points	average
32	1.19277	points	average
29	0.439161	points	average
30	0.62214	points	average
27	0.49749	points	average
27	0.624374	points	average
29	0.948497	points	average
35	0.464034	points	average
31	1.19245	points	average
22	0.726474	points	average
26	1.27182	points	average
24	0.508491	points	average
23	0.45171	points	average
30	0.594516	points	average
27	0.766575	points	average
31	0.460397	points	average
25	0.697582	points	average
31	0.673294	points	average
33	0.448752	points	average
32	0.563891	points	average
31	0.955295	points	average
22	0.906481	points	average
35	0.47606	points	average
32	0.933236	points	average
23	0.792374	points	average
32	0.652452	points	average
33	0.867599	points	average
33	0.648423	points	average
29	0.686676	points	average
25	0.802626	points	average
23	0.565406	points	average
34	0.743068	points	average
28	0.582605	points	average
35	0.902858	points	average
26	0.599171	points	average
27	0.776448	points	average
36	0.557018	points	average
28	0.404393	points	average
33	0.978434	points	average
25	1.2723	points	average
27	0.401855	points	average
33	0.687452	points	average
27	0.590659	points	average
31	0.475576	points	average
27	0.659257	points	average
32	0.653351	points	average
29	0.485526	points	average
26	0.695579	points	average
33	0.753209	points	average
31	0.911014	points	average
25	0.663456	points	average
30	0.601914	points	average
22	0.604711	points	average
27	0.816008	points	average
23	0.909967	points	average
27	0.637032	points	average
26	0.704199	points	average
24	0.824182	points	average
26	0.97846	points	average
34	0.579329	points	average
28	0.46323	points	average
27	0.705718	points	average
34	0.550407	points	average
28	0.976872	points	average
32	0.675942	points	average
29	0.635797	points	average
24	0.616456	points	average
34	0.559429	points	average
31	0.911397	points	average
26	0.753257	points	average
31	0.894732	points	average
29	0.778281	points	average
23	0.764492	points	average
28	0.744491	points	average
23	0.564786	points	average
33	0.568615	points	average
24	0.809039	points	average
27	0.731523	points	average
32	0.743931	points	average
27	0.797429	points	average
26	1.06691	points	average
28	0.507524	points	average
25	0.440608	points	average
25	1.05126	points	average
32	1.08135	points	average
26	0.680545	points	average
23	0.639062	points	average
26	0.697418	points	average
28	0.538478	points	average
30	0.9484	points	average
31	0.980451	points	average
31	0.894619	points	average
31	0.763641	points	average
35	0.976187	points	average
31	0.506177	points	average
29	0.575142	points	average
22	0.395742	points	average
29	0.495764	points	average
31	0.778085	points	average
34	1.24329	points	average
23	0.397604	points	average
26	0.759272	points	average
23	0.974227	points	average
30	0.978167	points	average
23	0.840182	points	average
29	0.613214	points	average
28	0.841318	points	average
28	1.00974	points	average
34	0.590625	points	average
35	0.814782	points	average
27	0.58696	points	average
32	0.425055	points	average
28	1.35975	points	average
27	0.702603	points	average
30	0.426406	points	average
25	0.546055	points	average
27	0.797978	points	average
24	0.52209	points	average
22	0.397752	points	average
31	0.818878	points	average
34	0.893172	points	average
29	0.74214	points	average
36	0.455763	points	average
30	0.533736	points	average
33	0.676174	points	average
24	0.574633	points	average
33	0.855839	points	average
29	0.48695	points	average
32	0.517814	points	average
32	0.604624	points	average
29	0.506228	points	average
27	1.31827	points	average
31	0.698913	points	average
29	0.964107	points	average
32	0.649694	points	average
24	0.81147	points	average
28	0.833694	points	average
31	1.01566	points	average
30	0.733042	points	average
27	0.675955	points	average
35	1.40921	points	average
26	0.553884	points	average
31	1.19878	points	average
24	0.461048	points	average
28	0.638369	points	average
26	0.983095	points	average
25	0.708275	points	average
28	0.967785	points	average
35	1.02981	points	average
34	0.631606	points	average
34	0.745233	points	average
32	0.641855	points	average
28	0.44619	points	average
24	0.500617	points	average
29	0.595733	points	average
24	0.676366	points	average
27	0.534323	points	average
27	0.497191	points	average
35	0.82397	points	average
28	0.863345	points	average
32	0.81561	points	average
22	0.95433	points	average
30	0.912832	points	average
33	0.804517	points	average
30	0.503665	points	average
26	0.892976	points	average
25	0.55612	points	average
26	0.862985	points	average
32	0.818451	points	average
22	0.765367	points	average
28	0.534511	points	average
23	1.30534	points	average
33	0.952686	points	average
29	0.719603	points	average
22	0.587745	points	average
29	0.503211	points	average
29	0.540611	points	average
33	0.649537	points	average
28	1.54428	points	average
27	0.473601	points	average
29	0.559972	points	average
33	1.16911	points	average
28	0.549236	points	average
27	0.887354	points	average
28	0.478678	points	average
30	1.09974	points	average
23	1.15348	points	average
23	0.549762	points	average
31	0.708068	points	average
32	0.818944	points	average
31	0.946118	points	average
30	0.83048	points	average
28	1.32986	points	average
29	0.720863	points	average
35	0.600606	points	average
23	0.930077	points	average
32	0.665159	points	average
22	1.10576	points	average
27	0.646648	points	average
32	0.5562	points	average
23	1.21242	points	average
24	0.401725	points	average
22	0.830587	points	average
31	0.538624	points	average
22	0.996707	points	average
34	0.563291	points	average
32	0.875946	points	average
35	0.614104	points	average
30	1.12751	points	average
33	0.567078	points	average
29	1.12665	points	average
28	0.700572	points	average
31	0.452938	points	average
26	0.555173	points	average
32	0.43899	points	average
27	0.608292	points	average
25	0.520055	points	average
29	0.531937	points	average
30	0.686684	points	average
26	0.647506	points	average
23	0.986778	points	average
35	0.395321	points	average
33	0.467058	points	average
24	0.641398	points	average
34	1.06603	points	average
32	0.780821	points	average
27	0.642299	points	average
26	0.611485	points	average
27	0.782476	points	average
27	0.720323	points	average
27	0.673612	points	average
[truncated: 6,213 more rows]

## Sheet: Figure_3a
Figure 3a
Global Efficiency				Characteristic Path Length				Small-Worldness				Strength
x	y	type		x	y	type		x	y	type		x	y	type
0	0.460358	polygon		0	2.46297	polygon		0	2.17791	polygon		0	0.541333	polygon
0.9	0.460112	polygon		0.9	2.4685	polygon		0.9	2.21939	polygon		0.9	0.546815	polygon
1.8	0.459866	polygon		1.8	2.47391	polygon		1.8	2.26009	polygon		1.8	0.552215	polygon
2.7	0.459627	polygon		2.7	2.47912	polygon		2.7	2.29941	polygon		2.7	0.557516	polygon
3.6	0.459398	polygon		3.6	2.48405	polygon		3.6	2.33677	polygon		3.6	0.562702	polygon
4.5	0.459184	polygon		4.5	2.4886	polygon		4.5	2.37156	polygon		4.5	0.567763	polygon
5.4	0.458992	polygon		5.4	2.4927	polygon		5.4	2.40321	polygon		5.4	0.572691	polygon
6.3	0.458825	polygon		6.3	2.49627	polygon		6.3	2.43116	polygon		6.3	0.577484	polygon
7.2	0.458692	polygon		7.2	2.49923	polygon		7.2	2.45492	polygon		7.2	0.582148	polygon
8.1	0.458601	polygon		8.1	2.50153	polygon		8.1	2.47408	polygon		8.1	0.586693	polygon
9	0.458563	polygon		9	2.50314	polygon		9	2.48835	polygon		9	0.59114	polygon
9.9	0.458592	polygon		9.9	2.50402	polygon		9.9	2.49754	polygon		9.9	0.595516	polygon
10.8	0.458702	polygon		10.8	2.50416	polygon		10.8	2.50154	polygon		10.8	0.599853	polygon
11.7	0.458905	polygon		11.7	2.50358	polygon		11.7	2.50036	polygon		11.7	0.604181	polygon
12.6	0.459194	polygon		12.6	2.50234	polygon		12.6	2.49454	polygon		12.6	0.608517	polygon
13.5	0.459554	polygon		13.5	2.50054	polygon		13.5	2.48472	polygon		13.5	0.612868	polygon
14.4	0.459969	polygon		14.4	2.49825	polygon		14.4	2.47146	polygon		14.4	0.617235	polygon
15.3	0.46042	polygon		15.3	2.49555	polygon		15.3	2.45527	polygon		15.3	0.621618	polygon
16.2	0.460891	polygon		16.2	2.4925	polygon		16.2	2.43673	polygon		16.2	0.626022	polygon
17.1	0.461368	polygon		17.1	2.48921	polygon		17.1	2.41654	polygon		17.1	0.630463	polygon
18	0.461841	polygon		18	2.4858	polygon		18	2.39557	polygon		18	0.634966	polygon
18.9	0.462303	polygon		18.9	2.48241	polygon		18.9	2.37481	polygon		18.9	0.639566	polygon
19.8	0.462745	polygon		19.8	2.47919	polygon		19.8	2.3553	polygon		19.8	0.64431	polygon
20.7	0.463161	polygon		20.7	2.47629	polygon		20.7	2.33807	polygon		20.7	0.649245	polygon
21.6	0.463544	polygon		21.6	2.47382	polygon		21.6	2.32397	polygon		21.6	0.654406	polygon
22.5	0.463891	polygon		22.5	2.47179	polygon		22.5	2.313	polygon		22.5	0.659762	polygon
23.4	0.464196	polygon		23.4	2.47016	polygon		23.4	2.30484	polygon		23.4	0.665251	polygon
24.3	0.464457	polygon		24.3	2.46886	polygon		24.3	2.2991	polygon		24.3	0.670804	polygon
25.2	0.464666	polygon		25.2	2.46784	polygon		25.2	2.29538	polygon		25.2	0.676352	polygon
26.1	0.464819	polygon		26.1	2.46705	polygon		26.1	2.29332	polygon		26.1	0.681835	polygon
27	0.464915	polygon		27	2.46645	polygon		27	2.29271	polygon		27	0.687209	polygon
27.9	0.464956	polygon		27.9	2.46604	polygon		27.9	2.29355	polygon		27.9	0.692447	polygon
28.8	0.464948	polygon		28.8	2.46587	polygon		28.8	2.29601	polygon		28.8	0.697542	polygon
29.7	0.4649	polygon		29.7	2.46596	polygon		29.7	2.30034	polygon		29.7	0.702493	polygon
30.6	0.464818	polygon		30.6	2.46634	polygon		30.6	2.30672	polygon		30.6	0.707304	polygon
31.5	0.464706	polygon		31.5	2.46702	polygon		31.5	2.31512	polygon		31.5	0.711968	polygon
32.4	0.464562	polygon		32.4	2.46791	polygon		32.4	2.32499	polygon		32.4	0.716475	polygon
33.3	0.464386	polygon		33.3	2.46892	polygon		33.3	2.33564	polygon		33.3	0.720816	polygon
34.2	0.464177	polygon		34.2	2.46994	polygon		34.2	2.34644	polygon		34.2	0.724987	polygon
35.1	0.46394	polygon		35.1	2.47093	polygon		35.1	2.35701	polygon		35.1	0.728998	polygon
36	0.463684	polygon		36	2.47186	polygon		36	2.3672	polygon		36	0.732873	polygon
36.9	0.463421	polygon		36.9	2.47273	polygon		36.9	2.377	polygon		36.9	0.736649	polygon
37.8	0.463166	polygon		37.8	2.47355	polygon		37.8	2.38646	polygon		37.8	0.740373	polygon
38.7	0.462931	polygon		38.7	2.47433	polygon		38.7	2.39561	polygon		38.7	0.744095	polygon
39.6	0.462729	polygon		39.6	2.47507	polygon		39.6	2.40445	polygon		39.6	0.747868	polygon
40.5	0.462572	polygon		40.5	2.47575	polygon		40.5	2.4129	polygon		40.5	0.751737	polygon
41.4	0.462465	polygon		41.4	2.47637	polygon		41.4	2.42079	polygon		41.4	0.755731	polygon
42.3	0.462401	polygon		42.3	2.47688	polygon		42.3	2.4279	polygon		42.3	0.759825	polygon
43.2	0.462367	polygon		43.2	2.47728	polygon		43.2	2.43397	polygon		43.2	0.76398	polygon
44.1	0.462353	polygon		44.1	2.47753	polygon		44.1	2.43876	polygon		44.1	0.768161	polygon
45	0.462348	polygon		45	2.47762	polygon		45	2.44213	polygon		45	0.772337	polygon
45.9	0.462344	polygon		45.9	2.47757	polygon		45.9	2.44406	polygon		45.9	0.776489	polygon
46.8	0.462339	polygon		46.8	2.47742	polygon		46.8	2.44473	polygon		46.8	0.780608	polygon
47.7	0.462332	polygon		47.7	2.47722	polygon		47.7	2.44444	polygon		47.7	0.784695	polygon
48.6	0.462323	polygon		48.6	2.47703	polygon		48.6	2.4436	polygon		48.6	0.788758	polygon
49.5	0.462315	polygon		49.5	2.47695	polygon		49.5	2.44266	polygon		49.5	0.792807	polygon
50.4	0.46231	polygon		50.4	2.47704	polygon		50.4	2.44202	polygon		50.4	0.796855	polygon
51.3	0.462306	polygon		51.3	2.47736	polygon		51.3	2.44195	polygon		51.3	0.800903	polygon
52.2	0.4623	polygon		52.2	2.47786	polygon		52.2	2.4423	polygon		52.2	0.80493	polygon
53.1	0.462286	polygon		53.1	2.47849	polygon		53.1	2.44274	polygon		53.1	0.808905	polygon
54	0.462258	polygon		54	2.47918	polygon		54	2.44294	polygon		54	0.812799	polygon
54.9	0.462209	polygon		54.9	2.47989	polygon		54.9	2.4426	polygon		54.9	0.816588	polygon
55.8	0.462138	polygon		55.8	2.48057	polygon		55.8	2.44158	polygon		55.8	0.820255	polygon
56.7	0.462047	polygon		56.7	2.48121	polygon		56.7	2.43993	polygon		56.7	0.823796	polygon
57.6	0.461939	polygon		57.6	2.48185	polygon		57.6	2.43789	polygon		57.6	0.827213	polygon
58.5	0.461824	polygon		58.5	2.48251	polygon		58.5	2.43581	polygon		58.5	0.830519	polygon
59.4	0.46171	polygon		59.4	2.48324	polygon		59.4	2.43413	polygon		59.4	0.833728	polygon
60.3	0.461606	polygon		60.3	2.48408	polygon		60.3	2.43321	polygon		60.3	0.836859	polygon
61.2	0.461515	polygon		61.2	2.48506	polygon		61.2	2.43329	polygon		61.2	0.83992	polygon
62.1	0.461435	polygon		62.1	2.48614	polygon		62.1	2.43426	polygon		62.1	0.842897	polygon
63	0.461358	polygon		63	2.48728	polygon		63	2.43583	polygon		63	0.845764	polygon
63.9	0.461276	polygon		63.9	2.48842	polygon		63.9	2.43772	polygon		63.9	0.848499	polygon
64.8	0.461183	polygon		64.8	2.48951	polygon		64.8	2.43967	polygon		64.8	0.851082	polygon
65.7	0.461073	polygon		65.7	2.49052	polygon		65.7	2.44158	polygon		65.7	0.853502	polygon
66.6	0.460948	polygon		66.6	2.49146	polygon		66.6	2.44351	polygon		66.6	0.855756	polygon
67.5	0.460809	polygon		67.5	2.49234	polygon		67.5	2.44573	polygon		67.5	0.85785	polygon
68.4	0.460664	polygon		68.4	2.49322	polygon		68.4	2.44863	polygon		68.4	0.859799	polygon
69.3	0.460518	polygon		69.3	2.49415	polygon		69.3	2.45265	polygon		69.3	0.861621	polygon
70.2	0.460379	polygon		70.2	2.49516	polygon		70.2	2.4582	polygon		70.2	0.863334	polygon
71.1	0.46025	polygon		71.1	2.4963	polygon		71.1	2.46549	polygon		71.1	0.86495	polygon
72	0.460126	polygon		72	2.49753	polygon		72	2.47412	polygon		72	0.866461	polygon
72.9	0.459999	polygon		72.9	2.49881	polygon		72.9	2.48346	polygon		72.9	0.867854	polygon
73.8	0.459863	polygon		73.8	2.50009	polygon		73.8	2.4929	polygon		73.8	0.869112	polygon
74.7	0.459712	polygon		74.7	2.50133	polygon		74.7	2.50188	polygon		74.7	0.870222	polygon
75.6	0.45954	polygon		75.6	2.50251	polygon		75.6	2.50998	polygon		75.6	0.871173	polygon
76.5	0.459351	polygon		76.5	2.50364	polygon		76.5	2.517	polygon		76.5	0.871965	polygon
77.4	0.459146	polygon		77.4	2.50477	polygon		77.4	2.5229	polygon		77.4	0.872601	polygon
78.3	0.458933	polygon		78.3	2.50593	polygon		78.3	2.52773	polygon		78.3	0.873093	polygon
79.2	0.458717	polygon		79.2	2.50717	polygon		79.2	2.53157	polygon		79.2	0.87345	polygon
80.1	0.458504	polygon		80.1	2.50855	polygon		80.1	2.53441	polygon		80.1	0.873685	polygon
81	0.458292	polygon		81	2.51005	polygon		81	2.53607	polygon		81	0.873793	polygon
81.9	0.458074	polygon		81.9	2.51161	polygon		81.9	2.53621	polygon		81.9	0.873745	polygon
82.8	0.457836	polygon		82.8	2.51312	polygon		82.8	2.5343	polygon		82.8	0.873505	polygon
83.7	0.457564	polygon		83.7	2.51446	polygon		83.7	2.52972	polygon		83.7	0.873041	polygon
84.6	0.457245	polygon		84.6	2.51554	polygon		84.6	2.52202	polygon		84.6	0.872332	polygon
85.5	0.456876	polygon		85.5	2.51632	polygon		85.5	2.51107	polygon		85.5	0.871367	polygon
86.4	0.456457	polygon		86.4	2.51679	polygon		86.4	2.4971	polygon		86.4	0.870149	polygon
87.3	0.455997	polygon		87.3	2.517	polygon		87.3	2.48059	polygon		87.3	0.868692	polygon
88.2	0.455503	polygon		88.2	2.517	polygon		88.2	2.4621	polygon		88.2	0.867019	polygon
89.1	0.454986	polygon		89.1	2.51685	polygon		89.1	2.44219	polygon		89.1	0.865158	polygon
90	0.454452	polygon		90	2.51658	polygon		90	2.42138	polygon		90	0.863145	polygon
90	0.459478	polygon		90	2.55397	polygon		90	2.65935	polygon		90	0.960898	polygon
89.1	0.459444	polygon		89.1	2.55004	polygon		89.1	2.65286	polygon		89.1	0.957044	polygon
88.2	0.459424	polygon		88.2	2.54624	polygon		88.2	2.64696	polygon		88.2	0.953344	polygon
87.3	0.459426	polygon		87.3	2.54262	polygon		87.3	2.64184	polygon		87.3	0.949833	polygon
86.4	0.459457	polygon		86.4	2.53924	polygon		86.4	2.63773	polygon		86.4	0.94654	polygon
85.5	0.459524	polygon		85.5	2.53616	polygon		85.5	2.63489	polygon		85.5	0.943491	polygon
84.6	0.459633	polygon		84.6	2.53345	polygon		84.6	2.63347	polygon		84.6	0.940699	polygon
83.7	0.459784	polygon		83.7	2.53112	polygon		83.7	2.63338	polygon		83.7	0.938167	polygon
82.8	0.459972	polygon		82.8	2.52913	polygon		82.8	2.63419	polygon		82.8	0.935887	polygon
81.9	0.460183	polygon		81.9	2.52739	polygon		81.9	2.63509	polygon		81.9	0.933837	polygon
81	0.460401	polygon		81	2.52581	polygon		81	2.63518	polygon		81	0.931988	polygon
80.1	0.460612	polygon		80.1	2.52429	polygon		80.1	2.63359	polygon		80.1	0.930303	polygon
79.2	0.460805	polygon		79.2	2.52277	polygon		79.2	2.62981	polygon		79.2	0.928748	polygon
78.3	0.460982	polygon		78.3	2.52123	polygon		78.3	2.62404	polygon		78.3	0.9273	polygon
77.4	0.461146	polygon		77.4	2.51972	polygon		77.4	2.61676	polygon		77.4	0.925941	polygon
76.5	0.461304	polygon		76.5	2.51827	polygon		76.5	2.60856	polygon		76.5	0.924655	polygon
75.6	0.461464	polygon		75.6	2.51691	polygon		75.6	2.60001	polygon		75.6	0.923427	polygon
74.7	0.461628	polygon		74.7	2.51569	polygon		74.7	2.59158	polygon		74.7	0.922233	polygon
73.8	0.461799	polygon		73.8	2.51458	polygon		73.8	2.58355	polygon		73.8	0.921045	polygon
72.9	0.461973	polygon		72.9	2.51357	polygon		72.9	2.57602	polygon		72.9	0.919827	polygon
72	0.462144	polygon		72	2.51262	polygon		72	2.56895	polygon		72	0.918538	polygon
71.1	0.462305	polygon		71.1	2.51165	polygon		71.1	2.56222	polygon		71.1	0.917135	polygon
70.2	0.46245	polygon		70.2	2.51062	polygon		70.2	2.55571	polygon		70.2	0.915577	polygon
69.3	0.462574	polygon		69.3	2.50949	polygon		69.3	2.54941	polygon		69.3	0.913836	polygon
68.4	0.462681	polygon		68.4	2.50829	polygon		68.4	2.54349	polygon		68.4	0.911921	polygon
67.5	0.462778	polygon		67.5	2.50706	polygon		67.5	2.53819	polygon		67.5	0.909854	polygon
66.6	0.462873	polygon		66.6	2.50587	polygon		66.6	2.53383	polygon		66.6	0.907657	polygon
65.7	0.462974	polygon		65.7	2.50475	polygon		65.7	2.53063	polygon		65.7	0.905346	polygon
64.8	0.463083	polygon		64.8	2.50374	polygon		64.8	2.52872	polygon		64.8	0.902932	polygon
63.9	0.463202	polygon		63.9	2.50283	polygon		63.9	2.52801	polygon		63.9	0.900414	polygon
63	0.463327	polygon		63	2.50201	polygon		63	2.52826	polygon		63	0.897785	polygon
62.1	0.463452	polygon		62.1	2.50121	polygon		62.1	2.52905	polygon		62.1	0.895029	polygon
61.2	0.46357	polygon		61.2	2.5004	polygon		61.2	2.52995	polygon		61.2	0.892124	polygon
60.3	0.463673	polygon		60.3	2.49952	polygon		60.3	2.53053	polygon		60.3	0.88905	polygon
59.4	0.46376	polygon		59.4	2.49854	polygon		59.4	2.53054	polygon		59.4	0.885797	polygon
58.5	0.463832	polygon		58.5	2.49751	polygon		58.5	2.53012	polygon		58.5	0.882379	polygon
57.6	0.463895	polygon		57.6	2.49648	polygon		57.6	2.5296	polygon		57.6	0.878823	polygon
56.7	0.463955	polygon		56.7	2.49551	polygon		56.7	2.52931	polygon		56.7	0.875152	polygon
55.8	0.464019	polygon		55.8	2.49467	polygon		55.8	2.52954	polygon		55.8	0.871386	polygon
54.9	0.464088	polygon		54.9	2.49398	polygon		54.9	2.53046	polygon		54.9	0.867537	polygon
54	0.464162	polygon		54	2.49346	polygon		54	2.53205	polygon		54	0.863607	polygon
53.1	0.464236	polygon		53.1	2.49309	polygon		53.1	2.53407	polygon		53.1	0.859587	polygon
52.2	0.464302	polygon		52.2	2.49283	polygon		52.2	2.53618	polygon		52.2	0.855462	polygon
51.3	0.46435	polygon		51.3	2.49264	polygon		51.3	2.53797	polygon		51.3	0.851211	polygon
50.4	0.464373	polygon		50.4	2.49246	polygon		50.4	2.53903	polygon		50.4	0.84681	polygon
49.5	0.464367	polygon		49.5	2.49228	polygon		49.5	2.53911	polygon		49.5	0.842249	polygon
48.6	0.464337	polygon		48.6	2.49209	polygon		48.6	2.53824	polygon		48.6	0.837548	polygon
47.7	0.464295	polygon		47.7	2.4919	polygon		47.7	2.5366	polygon		47.7	0.832738	polygon
46.8	0.464251	polygon		46.8	2.49173	polygon		46.8	2.53437	polygon		46.8	0.827852	polygon
45.9	0.464215	polygon		45.9	2.49158	polygon		45.9	2.53172	polygon		45.9	0.822917	polygon
45	0.464196	polygon		45	2.49146	polygon		45	2.52872	polygon		45	0.817954	polygon
44.1	0.464199	polygon		44.1	2.49134	polygon		44.1	2.52528	polygon		44.1	0.812973	polygon
43.2	0.464225	polygon		43.2	2.49117	polygon		43.2	2.52114	polygon		43.2	0.807976	polygon
42.3	0.464273	polygon		42.3	2.49087	polygon		42.3	2.51591	polygon		42.3	0.802954	polygon
41.4	0.464341	polygon		41.4	2.49037	polygon		41.4	2.5091	polygon		41.4	0.79789	polygon
40.5	0.464425	polygon		40.5	2.48958	polygon		40.5	2.50022	polygon		40.5	0.792764	polygon
39.6	0.464522	polygon		39.6	2.48844	polygon		39.6	2.48896	polygon		39.6	0.787565	polygon
38.7	0.464629	polygon		38.7	2.487	polygon		38.7	2.47563	polygon		38.7	0.782298	polygon
37.8	0.464744	polygon		37.8	2.48533	polygon		37.8	2.46077	polygon		37.8	0.776984	polygon
36.9	0.464866	polygon		36.9	2.48353	polygon		36.9	2.44496	polygon		36.9	0.771647	polygon
36	0.464997	polygon		36	2.48168	polygon		36	2.42885	polygon		36	0.76631	polygon
35.1	0.465137	polygon		35.1	2.47989	polygon		35.1	2.41308	polygon		35.1	0.760993	polygon
34.2	0.465285	polygon		34.2	2.47825	polygon		34.2	2.39825	polygon		34.2	0.755707	polygon
33.3	0.465438	polygon		33.3	2.47681	polygon		33.3	2.38481	polygon		33.3	0.750447	polygon
32.4	0.465589	polygon		32.4	2.47561	polygon		32.4	2.37298	polygon		32.4	0.745197	polygon
31.5	0.465723	polygon		31.5	2.47464	polygon		31.5	2.36275	polygon		31.5	0.739925	polygon
30.6	0.465827	polygon		30.6	2.4739	polygon		30.6	2.354	polygon		30.6	0.734596	polygon
29.7	0.46589	polygon		29.7	2.47336	polygon		29.7	2.34671	polygon		29.7	0.729189	polygon
28.8	0.46591	polygon		28.8	2.47307	polygon		28.8	2.34106	polygon		28.8	0.723748	polygon
27.9	0.465892	polygon		27.9	2.47306	polygon		27.9	2.33736	polygon		27.9	0.718334	polygon
27	0.465841	polygon		27	2.47339	polygon		27	2.33603	polygon		27	0.713009	polygon
26.1	0.465761	polygon		26.1	2.4741	polygon		26.1	2.33736	polygon		26.1	0.707822	polygon
25.2	0.465652	polygon		25.2	2.47523	polygon		25.2	2.34152	polygon		25.2	0.702808	polygon
24.3	0.465509	polygon		24.3	2.47674	polygon		24.3	2.34842	polygon		24.3	0.697982	polygon
23.4	0.465327	polygon		23.4	2.47861	polygon		23.4	2.35787	polygon		23.4	0.693344	polygon
22.5	0.465095	polygon		22.5	2.4808	polygon		22.5	2.3696	polygon		22.5	0.688884	polygon
21.6	0.464808	polygon		21.6	2.48326	polygon		21.6	2.38337	polygon		21.6	0.684595	polygon
20.7	0.464457	polygon		20.7	2.48598	polygon		20.7	2.39901	polygon		20.7	0.680472	polygon
19.8	0.464045	polygon		19.8	2.48891	polygon		19.8	2.41635	polygon		19.8	0.676531	polygon
18.9	0.463586	polygon		18.9	2.49201	polygon		18.9	2.43501	polygon		18.9	0.672797	polygon
18	0.463103	polygon		18	2.49524	polygon		18	2.45462	polygon		18	0.669305	polygon
17.1	0.462615	polygon		17.1	2.49856	polygon		17.1	2.47481	polygon		17.1	0.666085	polygon
16.2	0.462143	polygon		16.2	2.5019	polygon		16.2	2.49519	polygon		16.2	0.663156	polygon
15.3	0.461704	polygon		15.3	2.50519	polygon		15.3	2.5152	polygon		15.3	0.66053	polygon
14.4	0.461313	polygon		14.4	2.50834	polygon		14.4	2.53416	polygon		14.4	0.658205	polygon
13.5	0.460979	polygon		13.5	2.51123	polygon		13.5	2.55122	polygon		13.5	0.656172	polygon
12.6	0.460714	polygon		12.6	2.51374	polygon		12.6	2.56552	polygon		12.6	0.654414	polygon
11.7	0.460528	polygon		11.7	2.51575	polygon		11.7	2.57618	polygon		11.7	0.65292	polygon
10.8	0.460434	polygon		10.8	2.51716	polygon		10.8	2.58245	polygon		10.8	0.651678	polygon
9.9	0.460443	polygon		9.9	2.5179	polygon		9.9	2.58397	polygon		9.9	0.650689	polygon
9	0.460555	polygon		9	2.51808	polygon		9	2.58132	polygon		9	0.649965	polygon
8.1	0.460768	polygon		8.1	2.51779	polygon		8.1	2.57524	polygon		8.1	0.649516	polygon
7.2	0.461079	polygon		7.2	2.51714	polygon		7.2	2.56639	polygon		7.2	0.64935	polygon
6.3	0.461482	polygon		6.3	2.51619	polygon		6.3	2.55534	polygon		6.3	0.649465	polygon
5.4	0.46197	polygon		5.4	2.51502	polygon		5.4	2.54252	polygon		5.4	0.649853	polygon
4.5	0.462532	polygon		4.5	2.51367	polygon		4.5	2.5283	polygon		4.5	0.650499	polygon
3.6	0.463157	polygon		3.6	2.51218	polygon		3.6	2.51297	polygon		3.6	0.65138	polygon
2.7	0.463834	polygon		2.7	2.51059	polygon		2.7	2.49679	polygon		2.7	0.652468	polygon
1.8	0.46455	polygon		1.8	2.50893	polygon		1.8	2.48003	polygon		1.8	0.653731	polygon
0.9	0.465294	polygon		0.9	2.50723	polygon		0.9	2.46294	polygon		0.9	0.655135	polygon
0	0.466055	polygon		0	2.50552	polygon		0	2.44579	polygon		0	0.656642	polygon
0	0.465432	points		0	2.48235	points		0	2.21357	points		0	0.46508	points
0	0.47387	points		0	2.41124	points		0	2.56917	points		0	0.42716	points
0	0.471979	points		0	2.4154	points		0	2.03953	points		0	0.65695	points
0	0.455684	points		0	2.56941	points		0	2.49885	points		0	0.953689	points
0	0.462337	points		0	2.4895	points		0	2.5726	points		0	0.587227	points
0	0.459403	points		0	2.52294	points		0	1.88634	points		0	0.942035	points
0	0.457795	points		0	2.5272	points		0	2.30669	points		0	0.74748	points
0	0.453255	points		0	2.58042	points		0	2.13277	points		0	0.960085	points
0	0.454632	points		0	2.53398	points		0	1.67152	points		0	0.211648	points
0	0.466572	points		0	2.45981	points		0	2.15402	points		0	0.691283	points
0	0.470889	points		0	2.43468	points		0	2.33617	points		0	0.816192	points
0	0.481724	points		0	2.34655	points		0	2.49461	points		0	0.594167	points
0	0.463307	points		0	2.4706	points		0	2.2535	points		0	0.559223	points
0	0.462383	points		0	2.50475	points		0	2.06694	points		0	0.387315	points
0	0.469833	points		0	2.42768	points		0	2.22634	points		0	0.63913	points
0	0.466593	points		0	2.46608	points		0	2.00119	points		0	0.456412	points
0	0.469206	points		0	2.43787	points		0	2.08947	points		0	0.490511	points
0	0.460946	points		0	2.50762	points		0	2.62348	points		0	0.692182	points
0	0.472776	points		0	2.41044	points		0	1.84577	points		0	0.772073	points
0	0.461902	points		0	2.49839	points		0	2.19315	points		0	0.673084	points
0	0.456527	points		0	2.53035	points		0	2.32478	points		0	0.577703	points
0	0.472663	points		0	2.40783	points		0	2.137	points		0	0.659055	points
0	0.461966	points		0	2.50482	points		0	2.48738	points		0	0.895432	points
0	0.471444	points		0	2.42402	points		0	1.66549	points		0	0.442385	points
0	0.470233	points		0	2.42925	points		0	1.7032	points		0	0.533569	points
0	0.469659	points		0	2.43958	points		0	2.64835	points		0	0.664355	points
0	0.472105	points		0	2.42613	points		0	2.14457	points		0	0.528459	points
0	0.464201	points		0	2.48716	points		0	2.7469	points		0	0.900885	points
0	0.466282	points		0	2.45947	points		0	2.48553	points		0	0.953055	points
0	0.454409	points		0	2.57153	points		0	2.1499	points		0	0.562238	points
0	0.458944	points		0	2.50226	points		0	2.38218	points		0	0.912259	points
0	0.468673	points		0	2.43604	points		0	2.18949	points		0	0.488815	points
0	0.466815	points		0	2.46216	points		0	2.14095	points		0	0.680538	points
0	0.45637	points		0	2.5398	points		0	1.94247	points		0	0.214606	points
0	0.469377	points		0	2.42586	points		0	1.99456	points		0	0.664312	points
0	0.467235	points		0	2.44778	points		0	2.06523	points		0	0.247424	points
0	0.456269	points		0	2.51691	points		0	2.80202	points		0	0.742193	points
0	0.465394	points		0	2.47436	points		0	2.35604	points		0	0.876657	points
0	0.477211	points		0	2.37962	points		0	2.35007	points		0	0.662073	points
0	0.455369	points		0	2.53772	points		0	2.41009	points		0	0.600379	points
0	0.46078	points		0	2.50467	points		0	2.43377	points		0	0.894653	points
0	0.46752	points		0	2.4414	points		0	1.75588	points		0	0.371509	points
0	0.465022	points		0	2.46922	points		0	2.60237	points		0	0.564965	points
0	0.467289	points		0	2.46577	points		0	1.91721	points		0	0.486295	points
0	0.462707	points		0	2.49656	points		0	2.84036	points		0	0.847466	points
0	0.459368	points		0	2.52512	points		0	2.08585	points		0	0.762074	points
0	0.46246	points		0	2.47801	points		0	2.39259	points		0	0.397699	points
0	0.458293	points		0	2.51452	points		0	2.69626	points		0	0.370521	points
0	0.460571	points		0	2.52057	points		0	2.078	points		0	0.632125	points
0	0.464861	points		0	2.46345	points		0	2.51992	points		0	0.599831	points
0	0.458204	points		0	2.53103	points		0	3.21607	points		0	0.339133	points
0	0.463882	points		0	2.47188	points		0	1.86428	points		0	0.495022	points
0	0.476607	points		0	2.37909	points		0	2.40204	points		0	0.995991	points
0	0.455655	points		0	2.53597	points		0	2.60514	points		0	0.569982	points
0	0.451749	points		0	2.57958	points		0	2.39102	points		0	0.511323	points
0	0.463645	points		0	2.4967	points		0	1.86278	points		0	0.457027	points
0	0.465727	points		0	2.47131	points		0	2.38531	points		0	0.526089	points
0	0.469739	points		0	2.43622	points		0	2.0672	points		0	0.279563	points
0	0.468744	points		0	2.44074	points		0	2.29127	points		0	0.942635	points
0	0.465035	points		0	2.46422	points		0	1.62299	points		0	0.637816	points
0	0.450773	points		0	2.60288	points		0	1.75746	points		0	0.400168	points
0	0.463366	points		0	2.47255	points		0	2.71297	points		0	0.203826	points
0	0.464218	points		0	2.47009	points		0	2.87742	points		0	0.637108	points
0	0.461574	points		0	2.48104	points		0	2.11422	points		0	0.647192	points
0	0.466537	points		0	2.45198	points		0	2.40604	points		0	0.508026	points
0	0.471818	points		0	2.41593	points		0	1.99594	points		0	0.929548	points
0	0.459527	points		0	2.50392	points		0	2.653	points		0	0.785384	points
0	0.466217	points		0	2.46835	points		0	1.68884	points		0	0.541426	points
0	0.451926	points		0	2.58117	points		0	2.38717	points		0	0.739176	points
0	0.466371	points		0	2.44932	points		0	2.75658	points		0	0.684992	points
0	0.462617	points		0	2.49043	points		0	2.54985	points		0	0.630221	points
0	0.459464	points		0	2.49802	points		0	2.86037	points		0	0.187698	points
0	0.476611	points		0	2.36616	points		0	2.01434	points		0	0.614059	points
0	0.471034	points		0	2.42455	points		0	2.04726	points		0	0.645994	points
0	0.473877	points		0	2.40417	points		0	1.97081	points		0	0.75514	points
0	0.468806	points		0	2.43613	points		0	2.15348	points		0	0.835338	points
0	0.458374	points		0	2.50742	points		0	2.67338	points		0	0.5174	points
0	0.462505	points		0	2.48228	points		0	3.06808	points		0	0.257832	points
0	0.464375	points		0	2.46983	points		0	1.7282	points		0	0.682026	points
0	0.461089	points		0	2.51316	points		0	2.2818	points		0	0.490621	points
0	0.463946	points		0	2.46856	points		0	2.50502	points		0	0.356564	points
0	0.477687	points		0	2.38454	points		0	1.89997	points		0	0.675786	points
0	0.467401	points		0	2.4414	points		0	3.3788	points		0	0.607346	points
0	0.455536	points		0	2.54271	points		0	2.15088	points		0	0.89134	points
0	0.477697	points		0	2.3829	points		0	2.43817	points		0	0.302562	points
0	0.469987	points		0	2.43047	points		0	2.57813	points		0	0.802382	points
0	0.476293	points		0	2.39012	points		0	2.5442	points		0	0.710933	points
0	0.458341	points		0	2.51341	points		0	2.39052	points		0	0.71241	points
0	0.463052	points		0	2.47826	points		0	2.29551	points		0	0.66274	points
0	0.461327	points		0	2.50649	points		0	2.13783	points		0	0.588231	points
0	0.461488	points		0	2.51328	points		0	2.12102	points		0	0.639877	points
0	0.463273	points		0	2.47954	points		0	2.68902	points		0	0.743242	points
0	0.455095	points		0	2.56849	points		0	2.62051	points		0	1.00885	points
0	0.460459	points		0	2.50068	points		0	2.22582	points		0	0.502734	points
0	0.455264	points		0	2.55699	points		0	2.23103	points		0	0.726795	points
0	0.468946	points		0	2.42949	points		0	2.44277	points		0	0.733531	points
0	0.469302	points		0	2.42686	points		0	2.24304	points		0	0.619223	points
0	0.46635	points		0	2.45315	points		0	1.80254	points		0	0.52972	points
0	0.465032	points		0	2.46391	points		0	2.32958	points		0	0.641298	points
0	0.463047	points		0	2.48124	points		0	2.40531	points		0	0.565793	points
0	0.455867	points		0	2.5522	points		0	2.44949	points		0	0.74252	points
0	0.467734	points		0	2.44806	points		0	2.46141	points		0	0.644226	points
0	0.463623	points		0	2.49518	points		0	2.17858	points		0	0.745586	points
0	0.465352	points		0	2.46504	points		0	2.29994	points		0	0.888965	points
0	0.471023	points		0	2.42733	points		0	2.16783	points		0	0.283998	points
0	0.470895	points		0	2.42977	points		0	1.75453	points		0	0.498674	points
0	0.459873	points		0	2.51091	points		0	2.2608	points		0	0.525611	points
0	0.473798	points		0	2.41928	points		0	2.26057	points		0	0.522782	points
0	0.462914	points		0	2.47355	points		0	2.54983	points		0	0.542647	points
0	0.451246	points		0	2.57733	points		0	2.33406	points		0	0.415701	points
0	0.467346	points		0	2.44328	points		0	2.62118	points		0	0.801306	points
0	0.470862	points		0	2.42838	points		0	1.97167	points		0	0.643112	points
0	0.467995	points		0	2.4572	points		0	2.30556	points		0	0.363786	points
0	0.459851	points		0	2.51188	points		0	2.49418	points		0	0.937021	points
0	0.461717	points		0	2.50083	points		0	2.80034	points		0	0.751602	points
0	0.463026	points		0	2.47469	points		0	1.79905	points		0	0.510284	points
0	0.458127	points		0	2.53163	points		0	2.42748	points		0	0.436256	points
0	0.460681	points		0	2.49614	points		0	2.52999	points		0	0.385002	points
0	0.465881	points		0	2.47647	points		0	2.31652	points		0	0.838472	points
0	0.461945	points		0	2.49384	points		0	2.81877	points		0	0.336372	points
0	0.457496	points		0	2.51874	points		0	2.52564	points		0	0.680002	points
0	0.454213	points		0	2.54113	points		0	2.91756	points		0	0.516001	points
0	0.465316	points		0	2.45758	points		0	2.69248	points		0	0.233206	points
0	0.461906	points		0	2.49369	points		0	2.77755	points		0	0.63508	points
0	0.467394	points		0	2.45903	points		0	2.47904	points		0	0.716984	points
0	0.466193	points		0	2.46347	points		0	2.08475	points		0	0.895064	points
0	0.46685	points		0	2.46452	points		0	2.2088	points		0	0.639008	points
0	0.445094	points		0	2.62137	points		0	2.78992	points		0	0.622454	points
0	0.464989	points		0	2.46521	points		0	2.51912	points		0	0.525491	points
0	0.4721	points		0	2.40957	points		0	1.74548	points		0	0.457062	points
0	0.457292	points		0	2.51915	points		0	2.29001	points		0	0.475966	points
0	0.465677	points		0	2.47409	points		0	1.83847	points		0	0.777597	points
0	0.46325	points		0	2.49534	points		0	2.49422	points		0	0.789606	points
0	0.463583	points		0	2.47179	points		0	2.36351	points		0	0.513905	points
0	0.460302	points		0	2.51035	points		0	1.99352	points		0	0.198351	points
0	0.474961	points		0	2.39059	points		0	1.7818	points		0	0.589016	points
0	0.471107	points		0	2.42755	points		0	2.85152	points		0	0.870735	points
0	0.461864	points		0	2.50524	points		0	2.25112	points		0	0.437791	points
0	0.464408	points		0	2.47078	points		0	2.14798	points		0	0.621054	points
0	0.462971	points		0	2.48724	points		0	2.98552	points		0	0.649217	points
0	0.461081	points		0	2.48771	points		0	2.34862	points		0	0.873583	points
0	0.467627	points		0	2.44277	points		0	2.35309	points		0	0.532327	points
0	0.454433	points		0	2.56326	points		0	2.61832	points		0	0.424846	points
0	0.455348	points		0	2.54849	points		0	2.31307	points		0	0.432976	points
0	0.460596	points		0	2.5015	points		0	2.17223	points		0	0.822152	points
0	0.459546	points		0	2.52321	points		0	2.43926	points		0	0.793515	points
0	0.463232	points		0	2.48959	points		0	2.30622	points		0	0.610352	points
0	0.463393	points		0	2.48306	points		0	2.5019	points		0	0.195434	points
0	0.465529	points		0	2.47697	points		0	2.40378	points		0	0.710567	points
0	0.469546	points		0	2.42438	points		0	2.3632	points		0	0.569044	points
0	0.457778	points		0	2.53282	points		0	2.1554	points		0	0.49301	points
0	0.452424	points		0	2.56385	points		0	2.54508	points		0	0.610955	points
0	0.457246	points		0	2.53173	points		0	1.83257	points		0	0.819371	points
0	0.464608	points		0	2.47575	points		0	2.23114	points		0	0.464839	points
0	0.459097	points		0	2.52056	points		0	2.45048	points		0	0.702464	points
0	0.462736	points		0	2.4792	points		0	2.26128	points		0	0.839354	points
0	0.470995	points		0	2.42768	points		0	1.87696	points		0	0.840388	points
0	0.464358	points		0	2.46438	points		0	2.65153	points		0	1.03272	points
0	0.473394	points		0	2.40156	points		0	2.25305	points		0	0.449071	points
0	0.462085	points		0	2.48302	points		0	2.44204	points		0	0.727042	points
0	0.461532	points		0	2.4778	points		0	2.98957	points		0	0.261125	points
0	0.468123	points		0	2.46258	points		0	1.71753	points		0	0.259059	points
0	0.459847	points		0	2.50431	points		0	2.24354	points		0	0.337792	points
0	0.457874	points		0	2.52149	points		0	1.8929	points		0	0.718712	points
0	0.467115	points		0	2.46543	points		0	1.81	points		0	0.954686	points
0	0.458483	points		0	2.51091	points		0	2.6323	points		0	0.624685	points
0	0.46499	points		0	2.48288	points		0	2.27268	points		0	0.512877	points
0	0.470083	points		0	2.43961	points		0	1.88322	points		0	0.532079	points
0	0.465529	points		0	2.46294	points		0	2.01259	points		0	0.491587	points
0	0.450543	points		0	2.5936	points		0	2.08684	points		0	0.788259	points
0	0.465686	points		0	2.45264	points		0	1.98	points		0	0.658295	points
0	0.464667	points		0	2.45523	points		0	2.42254	points		0	0.569832	points
0	0.464458	points		0	2.46132	points		0	2.65832	points		0	0.737019	points
0	0.463155	points		0	2.4951	points		0	2.71577	points		0	0.59307	points
0	0.458068	points		0	2.52244	points		0	2.57605	points		0	0.680599	points
0	0.463541	points		0	2.4803	points		0	2.22451	points		0	0.666257	points
0	0.470916	points		0	2.43923	points		0	2.04514	points		0	0.266751	points
0	0.462545	points		0	2.48184	points		0	3.13784	points		0	0.688723	points
0	0.451965	points		0	2.57417	points		0	1.97945	points		0	0.644245	points
0	0.459598	points		0	2.49518	points		0	2.3018	points		0	0.633478	points
0	0.45942	points		0	2.51119	points		0	2.20682	points		0	0.773782	points
0	0.463626	points		0	2.47341	points		0	2.81239	points		0	0.453182	points
0	0.462269	points		0	2.48107	points		0	2.70052	points		0	0.855671	points
0	0.469508	points		0	2.42506	points		0	2.67304	points		0	0.651894	points
0	0.467124	points		0	2.45537	points		0	2.17445	points		0	0.355845	points
0	0.468889	points		0	2.44065	points		0	2.45454	points		0	0.540451	points
0	0.469756	points		0	2.43491	points		0	1.88577	points		0	0.575613	points
0	0.462585	points		0	2.47954	points		0	2.13213	points		0	0.344437	points
0	0.473232	points		0	2.41731	points		0	2.18344	points		0	0.753791	points
0	0.479648	points		0	2.3714	points		0	1.9576	points		0	0.482433	points
0	0.461713	points		0	2.49821	points		0	2.61054	points		0	0.751981	points
0	0.465717	points		0	2.48601	points		0	2.32123	points		0	0.661587	points
0	0.454189	points		0	2.57293	points		0	2.16613	points		0	0.645567	points
0	0.467414	points		0	2.47077	points		0	1.82893	points		0	0.74466	points
0	0.458991	points		0	2.52904	points		0	2.5733	points		0	0.670042	points
0	0.455332	points		0	2.54946	points		0	2.16845	points		0	0.229971	points
0	0.459085	points		0	2.52312	points		0	1.89479	points		0	0.59734	points
0	0.455719	points		0	2.53772	points		0	2.52624	points		0	0.71448	points
0	0.453542	points		0	2.55345	points		0	2.37031	points		0	0.604167	points
0	0.454333	points		0	2.54521	points		0	2.06693	points		0	0.678988	points
0	0.46517	points		0	2.48463	points		0	1.7625	points		0	0.421922	points
0	0.4635	points		0	2.49369	points		0	1.97707	points		0	0.592825	points
0	0.462895	points		0	2.49134	points		0	2.36664	points		0	0.989587	points
0	0.458165	points		0	2.50907	points		0	2.26023	points		0	0.216903	points
0	0.45077	points		0	2.63914	points		0	1.77584	points		0	0.76564	points
0	0.466208	points		0	2.46652	points		0	2.24856	points		0	0.220574	points
0	0.468209	points		0	2.43987	points		0	2.02798	points		0	0.488115	points
0	0.473746	points		0	2.42428	points		0	2.22533	points		0	0.394163	points
0	0.455898	points		0	2.54113	points		0	2.165	points		0	0.278134	points
0	0.459899	points		0	2.51197	points		0	2.37729	points		0	0.477562	points
0	0.470248	points		0	2.43465	points		0	1.98389	points		0	0.808715	points
0	0.462672	points		0	2.48226	points		0	2.24857	points		0	0.411566	points
0	0.475264	points		0	2.39413	points		0	2.00319	points		0	0.621404	points
0	0.473731	points		0	2.41624	points		0	2.49778	points		0	0.774251	points
0	0.46503	points		0	2.48948	points		0	2.53714	points		0	0.721053	points
0	0.469793	points		0	2.4427	points		0	1.95561	points		0	0.286479	points
0	0.461943	points		0	2.51496	points		0	2.04057	points		0	0.603419	points
0	0.451787	points		0	2.57384	points		0	2.24083	points		0	0.614232	points
0	0.463762	points		0	2.4752	points		0	2.27717	points		0	0.635155	points
0	0.463592	points		0	2.46974	points		0	2.6669	points		0	0.498429	points
0	0.454611	points		0	2.56065	points		0	1.80141	points		0	0.562405	points
0	0.466401	points		0	2.44838	points		0	2.28108	points		0	0.43227	points
0	0.464966	points		0	2.46796	points		0	2.01005	points		0	0.805502	points
0	0.466352	points		0	2.46939	points		0	1.58713	points		0	0.291774	points
0	0.461243	points		0	2.49588	points		0	2.84491	points		0	0.678099	points
0	0.467368	points		0	2.45171	points		0	2.81883	points		0	0.585252	points
0	0.466397	points		0	2.45272	points		0	2.36327	points		0	0.529944	points
0	0.461885	points		0	2.48634	points		0	2.31106	points		0	1.11709	points
0	0.461647	points		0	2.50048	points		0	2.28282	points		0	0.477172	points
0	0.467661	points		0	2.43945	points		0	2.57353	points		0	0.445745	points
0	0.467521	points		0	2.45537	points		0	2.72457	points		0	0.491804	points
0	0.458931	points		0	2.51545	points		0	3.04688	points		0	0.560093	points
0	0.4649	points		0	2.45873	points		0	2.79006	points		0	0.75703	points
0	0.463251	points		0	2.46107	points		0	2.00655	points		0	0.595724	points
0	0.452858	points		0	2.57138	points		0	3.16114	points		0	0.719597	points
0	0.46789	points		0	2.45136	points		0	2.23351	points		0	0.274107	points
0	0.453746	points		0	2.56119	points		0	2.33448	points		0	0.867976	points
0	0.468746	points		0	2.42838	points		0	2.62271	points		0	0.486216	points
0	0.46869	points		0	2.44013	points		0	1.85712	points		0	0.735239	points
0	0.468091	points		0	2.44962	points		0	2.79134	points		0	0.775921	points
0	0.458424	points		0	2.51066	points		0	2.09745	points		0	0.669487	points
0	0.464384	points		0	2.47826	points		0	2.22662	points		0	0.433971	points
0	0.456829	points		0	2.53997	points		0	2.39703	points		0	0.825642	points
0	0.458944	points		0	2.52538	points		0	2.4695	points		0	0.662832	points
0	0.458103	points		0	2.50876	points		0	2.27666	points		0	0.774065	points
0	0.464993	points		0	2.49029	points		0	2.10564	points		0	0.811083	points
0	0.464756	points		0	2.48855	points		0	2.01892	points		0	0.956257	points
0	0.464945	points		0	2.46617	points		0	2.20622	points		0	0.733735	points
0	0.462056	points		0	2.47724	points		0	2.03262	points		0	1.07899	points
0	0.469458	points		0	2.43003	points		0	2.06052	points		0	0.539366	points
0	0.471954	points		0	2.42167	points		0	2.62025	points		0	0.27491	points
0	0.477781	points		0	2.37676	points		0	1.73173	points		0	0.749391	points
0	0.467541	points		0	2.44804	points		0	2.08184	points		0	0.684603	points
0	0.466815	points		0	2.46582	points		0	2.08824	points		0	0.5896	points
0	0.466541	points		0	2.47772	points		0	2.0942	points		0	0.714832	points
0	0.450783	points		0	2.58042	points		0	2.40476	points		0	0.271643	points
0	0.462679	points		0	2.48933	points		0	2.88493	points		0	0.446254	points
0	0.464695	points		0	2.47494	points		0	2.5844	points		0	0.500588	points
0	0.455348	points		0	2.54772	points		0	2.18232	points		0	0.684852	points
0	0.464188	points		0	2.48948	points		0	2.96418	points		0	0.586765	points
0	0.460557	points		0	2.49656	points		0	3.02566	points		0	0.591579	points
0	0.463805	points		0	2.48975	points		0	2.00037	points		0	0.878013	points
0	0.462843	points		0	2.47715	points		0	1.82677	points		0	0.522284	points
0	0.472356	points		0	2.41793	points		0	1.99977	points		0	0.535062	points
0	0.466855	points		0	2.46504	points		0	2.05806	points		0	0.964248	points
0	0.458357	points		0	2.51954	points		0	2.91971	points		0	0.517715	points
0	0.461136	points		0	2.5009	points		0	2.13321	points		0	0.422935	points
0	0.456847	points		0	2.52265	points		0	2.71405	points		0	0.451777	points
0	0.470784	points		0	2.42446	points		0	2.19978	points		0	0.343777	points
0	0.462801	points		0	2.50226	points		0	1.82987	points		0	0.496286	points
0	0.46669	points		0	2.46081	points		0	2.69491	points		0	0.680299	points
0	0.47227	points		0	2.40744	points		0	2.0541	points		0	0.685021	points
0	0.461962	points		0	2.50201	points		0	2.37957	points		0	0.428681	points
0	0.461383	points		0	2.49273	points		0	2.21693	points		0	0.726983	points
0	0.464388	points		0	2.46098	points		0	2.51495	points		0	0.781346	points
0	0.461743	points		0	2.51284	points		0	2.40172	points		0	0.720995	points
0	0.459077	points		0	2.5158	points		0	2.1299	points		0	0.795797	points
0	0.461936	points		0	2.49222	points		0	2.60182	points		0	0.899753	points
0	0.470712	points		0	2.42272	points		0	1.84886	points		0	0.670997	points
0	0.451666	points		0	2.5987	points		0	2.13833	points		0	0.750286	points
0	0.462538	points		0	2.49186	points		0	2.40972	points		0	0.907163	points
0	0.461403	points		0	2.48254	points		0	2.67653	points		0	0.878406	points
0	0.460317	points		0	2.5044	points		0	2.70372	points		0	0.939313	points
0	0.458987	points		0	2.51044	points		0	1.92514	points		0	0.392825	points
0	0.455054	points		0	2.55069	points		0	2.46878	points		0	0.540535	points
0	0.47081	points		0	2.42208	points		0	2.1831	points		0	0.741234	points
0	0.467295	points		0	2.44277	points		0	2.24687	points		0	0.254685	points
0	0.461181	points		0	2.50135	points		0	2.6103	points		0	0.399343	points
0	0.460567	points		0	2.48229	points		0	2.32435	points		0	0.705122	points
0	0.464719	points		0	2.48849	points		0	2.46891	points		0	0.293204	points
0	0.451828	points		0	2.57359	points		0	1.99746	points		0	0.7958	points
0	0.470213	points		0	2.43857	points		0	1.86684	points		0	0.678679	points
0	0.464763	points		0	2.46575	points		0	2.43028	points		0	0.759829	points
0	0.463913	points		0	2.48115	points		0	2.0755	points		0	0.545859	points
0	0.461845	points		0	2.50048	points		0	2.15162	points		0	0.64123	points
0	0.466837	points		0	2.45119	points		0	2.26239	points		0	0.803842	points
0	0.457892	points		0	2.51865	points		0	2.44011	points		0	0.583787	points
0	0.460553	points		0	2.5061	points		0	1.9832	points		0	0.664008	points
0	0.460673	points		0	2.50201	points		0	2.02781	points		0	0.696326	points
0	0.46301	points		0	2.47055	points		0	2.41052	points		0	0.546411	points
0	0.457693	points		0	2.52269	points		0	2.67939	points		0	0.72718	points
0	0.464296	points		0	2.46597	points		0	2.16371	points		0	0.837123	points
0	0.464096	points		0	2.45898	points		0	2.64865	points		0	0.698927	points
0	0.463917	points		0	2.50365	points		0	1.88047	points		0	0.572171	points
0	0.45222	points		0	2.57342	points		0	2.11115	points		0	0.98108	points
0	0.464146	points		0	2.48776	points		0	2.51869	points		0	0.656414	points
0	0.472475	points		0	2.4111	points		0	1.83062	points		0	0.410598	points
0	0.462664	points		0	2.49186	points		0	2.30578	points		0	1.13697	points
0	0.462894	points		0	2.4843	points		0	1.99794	points		0	0.65956	points
0	0.466016	points		0	2.46991	points		0	2.15448	points		0	0.861599	points
0	0.463638	points		0	2.47383	points		0	2.22372	points		0	0.742093	points
0	0.464094	points		0	2.46856	points		0	2.302	points		0	0.686959	points
0	0.464192	points		0	2.47434	points		0	1.91218	points		0	0.526759	points
0	0.463463	points		0	2.49273	points		0	2.19422	points		0	0.339614	points
0	0.464932	points		0	2.47792	points		0	2.16636	points		0	0.696658	points
0	0.47194	points		0	2.42327	points		0	2.48643	points		0	0.31504	points
0	0.460898	points		0	2.50605	points		0	2.53451	points		0	1.00468	points
0	0.469853	points		0	2.42361	points		0	2.01737	points		0	0.347816	points
0	0.463961	points		0	2.48533	points		0	2.7512	points		0	0.542411	points
0	0.45877	points		0	2.51937	points		0	2.49024	points		0	0.7183	points
0	0.463311	points		0	2.47724	points		0	2.60072	points		0	0.5596	points
0	0.474883	points		0	2.38956	points		0	1.98195	points		0	0.486235	points
0	0.46985	points		0	2.42847	points		0	3.00338	points		0	0.705898	points
0	0.472814	points		0	2.41097	points		0	2.2874	points		0	0.48209	points
0	0.457125	points		0	2.52099	points		0	2.08993	points		0	0.268423	points
0	0.458433	points		0	2.5175	points		0	2.3766	points		0	0.296334	points
0	0.456331	points		0	2.54457	points		0	2.07513	points		0	0.701239	points
0	0.469644	points		0	2.42378	points		0	2.14653	points		0	0.88941	points
0	0.469559	points		0	2.42786	points		0	1.98023	points		0	0.205571	points
0	0.462588	points		0	2.49194	points		0	2.08846	points		0	0.767059	points
0	0.458627	points		0	2.50127	points		0	2.37293	points		0	0.243361	points
0	0.460224	points		0	2.50814	points		0	2.49978	points		0	0.367896	points
0	0.452261	points		0	2.56535	points		0	2.39185	points		0	0.598112	points
0	0.459462	points		0	2.53165	points		0	2.35302	points		0	1.04195	points
0	0.477439	points		0	2.38461	points		0	1.94973	points		0	0.286005	points
0	0.462989	points		0	2.46148	points		0	2.45775	points		0	0.660995	points
0	0.457054	points		0	2.51675	points		0	2.06631	points		0	0.74587	points
0	0.470572	points		0	2.41637	points		0	2.3465	points		0	0.73086	points
0	0.464858	points		0	2.46809	points		0	2.88915	points		0	0.820717	points
0	0.45382	points		0	2.55784	points		0	3.95107	points		0	0.667837	points
0	0.466814	points		0	2.45094	points		0	2.46884	points		0	0.721831	points
0	0.471541	points		0	2.41976	points		0	2.52121	points		0	0.33479	points
0	0.458706	points		0	2.52388	points		0	2.26221	points		0	0.329423	points
0	0.465141	points		0	2.45477	points		0	1.85799	points		0	0.914436	points
0	0.461225	points		0	2.49665	points		0	2.40613	points		0	0.721435	points
0	0.469531	points		0	2.42012	points		0	1.77323	points		0	0.83299	points
0	0.473287	points		0	2.40488	points		0	1.69706	points		0	0.377605	points
0	0.460119	points		0	2.51519	points		0	2.81589	points		0	0.380941	points
0	0.470942	points		0	2.42961	points		0	2.58196	points		0	0.411143	points
0	0.457313	points		0	2.52165	points		0	2.02112	points		0	0.748539	points
0	0.460709	points		0	2.49543	points		0	2.74632	points		0	0.387422	points
0	0.455543	points		0	2.54942	points		0	2.35332	points		0	0.680294	points
0	0.459336	points		0	2.51554	points		0	2.51471	points		0	0.629083	points
0	0.460672	points		0	2.5083	points		0	2.68483	points		0	0.731703	points
0	0.470577	points		0	2.43717	points		0	2.10643	points		0	0.554761	points
0	0.449648	points		0	2.58832	points		0	3.41424	points		0	0.503802	points
0	0.465133	points		0	2.45998	points		0	2.59796	points		0	0.882383	points
0	0.448491	points		0	2.59756	points		0	2.78386	points		0	0.608616	points
0	0.461822	points		0	2.50022	points		0	2.20105	points		0	0.349844	points
0	0.453471	points		0	2.5547	points		0	2.62057	points		0	0.543678	points
0	0.468369	points		0	2.42461	points		0	1.89928	points		0	0.789947	points
0	0.472112	points		0	2.41218	points		0	2.42431	points		0	0.694848	points
0	0.467167	points		0	2.44353	points		0	1.79368	points		0	0.307129	points
0	0.461239	points		0	2.50712	points		0	2.25645	points		0	0.391427	points
0	0.460452	points		0	2.51302	points		0	3.08772	points		0	0.347134	points
0	0.463929	points		0	2.47993	points		0	2.28944	points		0	0.318768	points
0	0.453506	points		0	2.54662	points		0	2.04185	points		0	0.51393	points
0	0.473985	points		0	2.40929	points		0	1.76661	points		0	0.707952	points
0	0.460111	points		0	2.49384	points		0	2.10725	points		0	0.501315	points
0	0.462163	points		0	2.50466	points		0	2.55737	points		0	0.80309	points
0	0.470103	points		0	2.43108	points		0	2.27969	points		0	0.767115	points
0	0.464031	points		0	2.47417	points		0	1.74706	points		0	0.511402	points
0	0.460446	points		0	2.50166	points		0	2.15245	points		0	0.713684	points
0	0.462326	points		0	2.5003	points		0	2.27913	points		0	0.511941	points
0	0.453216	points		0	2.56713	points		0	2.28178	points		0	0.485827	points
0	0.451516	points		0	2.57318	points		0	2.36879	points		0	0.566816	points
0	0.455212	points		0	2.55283	points		0	2.72095	points		0	0.61711	points
0	0.464216	points		0	2.46731	points		0	1.99458	points		0	0.317883	points
0	0.459377	points		0	2.51406	points		0	2.33591	points		0	0.866853	points
0	0.459102	points		0	2.49927	points		0	2.788	points		0	0.805344	points
0	0.466871	points		0	2.4371	points		0	2.56674	points		0	0.331248	points
0	0.462443	points		0	2.48235	points		0	2.07547	points		0	0.730169	points
0	0.459119	points		0	2.50542	points		0	2.43772	points		0	0.436248	points
0	0.463558	points		0	2.47698	points		0	2.06083	points		0	0.303082	points
0	0.465427	points		0	2.48235	points		0	1.90964	points		0	0.301272	points
0	0.468176	points		0	2.44954	points		0	2.48638	points		0	0.521573	points
0	0.461264	points		0	2.49477	points		0	1.94626	points		0	0.303959	points
0	0.458811	points		0	2.53078	points		0	2.0913	points		0	0.991468	points
0	0.458787	points		0	2.5327	points		0	2.35371	points		0	0.55784	points
0	0.456646	points		0	2.55129	points		0	1.82118	points		0	0.847883	points
0	0.468492	points		0	2.45901	points		0	2.26554	points		0	0.887413	points
0	0.456455	points		0	2.52623	points		0	1.99234	points		0	0.533144	points
0	0.46103	points		0	2.49043	points		0	2.57384	points		0	0.58985	points
0	0.467939	points		0	2.44806	points		0	2.15183	points		0	1.01115	points
0	0.450651	points		0	2.58457	points		0	2.4818	points		0	0.635597	points
0	0.462332	points		0	2.49477	points		0	2.3353	points		0	0.300471	points
0	0.475807	points		0	2.39432	points		0	2.2394	points		0	0.905927	points
0	0.463709	points		0	2.4708	points		0	2.8558	points		0	0.646171	points
0	0.46279	points		0	2.46872	points		0	2.03558	points		0	0.376913	points
0	0.470982	points		0	2.42507	points		0	1.97133	points		0	0.4631	points
0	0.458994	points		0	2.51466	points		0	2.28421	points		0	0.316281	points
0	0.449747	points		0	2.60917	points		0	2.08555	points		0	0.485817	points
0	0.456535	points		0	2.53716	points		0	2.11096	points		0	0.374594	points
0	0.450525	points		0	2.59864	points		0	2.30567	points		0	0.721323	points
0	0.464529	points		0	2.46728	points		0	2.44891	points		0	0.401846	points
0	0.459361	points		0	2.52235	points		0	2.79002	points		0	0.737632	points
0	0.462748	points		0	2.47121	points		0	1.99932	points		0	0.292121	points
0	0.462324	points		0	2.48694	points		0	2.11296	points		0	0.93359	points
0	0.458848	points		0	2.50476	points		0	2.57781	points		0	0.762448	points
0	0.465034	points		0	2.45825	points		0	2.16378	points		0	0.904316	points
0	0.464694	points		0	2.46208	points		0	2.43386	points		0	0.885497	points
0	0.465117	points		0	2.46843	points		0	2.64943	points		0	0.940835	points
0	0.458903	points		0	2.50093	points		0	2.45134	points		0	0.544567	points
0	0.447387	points		0	2.60988	points		0	2.58488	points		0	0.390843	points
0	0.456693	points		0	2.53597	points		0	2.90476	points		0	0.280823	points
0	0.460387	points		0	2.5106	points		0	2.43307	points		0	0.57022	points
0	0.461383	points		0	2.49298	points		0	2.0742	points		0	0.644277	points
0	0.466508	points		0	2.46156	points		0	2.71732	points		0	0.479534	points
0	0.458412	points		0	2.50792	points		0	2.31227	points		0	0.445478	points
0	0.466707	points		0	2.44778	points		0	2.61707	points		0	0.537872	points
0	0.459077	points		0	2.51529	points		0	2.79715	points		0	0.729024	points
0	0.468657	points		0	2.43656	points		0	2.27112	points		0	0.650206	points
0	0.466908	points		0	2.44379	points		0	2.2265	points		0	0.375992	points
0	0.458527	points		0	2.5226	points		0	2.10539	points		0	0.571569	points
0	0.454778	points		0	2.53497	points		0	2.66524	points		0	0.698118	points
0	0.455187	points		0	2.54363	points		0	2.65249	points		0	0.449882	points
0	0.456527	points		0	2.54559	points		0	2.44137	points		0	0.42453	points
0	0.448179	points		0	2.59806	points		0	3.09102	points		0	0.628903	points
0	0.459216	points		0	2.52843	points		0	3.24576	points		0	0.671081	points
0	0.469267	points		0	2.44439	points		0	2.19048	points		0	0.59083	points
0	0.466456	points		0	2.48128	points		0	2.34184	points		0	0.627838	points
0	0.464679	points		0	2.46048	points		0	2.43141	points		0	0.765333	points
0	0.475007	points		0	2.3905	points		0	2.79309	points		0	0.83156	points
0	0.457157	points		0	2.52806	points		0	2.28701	points		0	0.674217	points
0	0.452798	points		0	2.55486	points		0	2.38404	points		0	0.370125	points
0	0.458703	points		0	2.51965	points		0	2.46972	points		0	0.43685	points
0	0.474217	points		0	2.40769	points		0	2.5231	points		0	0.582528	points
0	0.465849	points		0	2.45851	points		0	2.43728	points		0	0.694273	points
0	0.454212	points		0	2.54546	points		0	2.18803	points		0	0.77769	points
0	0.46184	points		0	2.48279	points		0	2.71429	points		0	0.433064	points
0	0.452198	points		0	2.57955	points		0	2.0138	points		0	0.371324	points
0	0.457071	points		0	2.52324	points		0	2.70475	points		0	0.606342	points
0	0.458034	points		0	2.52167	points		0	2.43317	points		0	0.713531	points
0	0.465481	points		0	2.47331	points		0	2.83668	points		0	0.410526	points
0	0.455224	points		0	2.53538	points		0	2.88783	points		0	0.605535	points
0	0.459535	points		0	2.50701	points		0	2.70225	points		0	0.664317	points
1	0.466807	points		1	2.44714	points		1	2.36027	points		1	0.658577	points
2	0.468922	points		2	2.43313	points		2	2.39347	points		2	0.6982	points
2	0.463019	points		2	2.47586	points		2	2.59163	points		2	0.636989	points
2	0.465464	points		2	2.46601	points		2	2.57778	points		2	1.15126	points
1	0.463279	points		1	2.47075	points		1	2.50498	points		1	0.386181	points
2	0.467764	points		2	2.4297	points		2	2.19094	points		2	0.249434	points
2	0.461824	points		2	2.49188	points		2	2.51087	points		2	0.562008	points
2	0.466203	points		2	2.45543	points		2	2.33537	points		2	0.45685	points
1	0.460241	points		1	2.50011	points		1	2.50997	points		1	0.656592	points
2	0.464832	points		2	2.46019	points		2	2.24818	points		2	0.534365	points
1	0.456146	points		1	2.53623	points		1	2.44413	points		1	0.933489	points
2	0.465178	points		2	2.46369	points		2	2.34309	points		2	0.30198	points
2	0.465892	points		2	2.46867	points		2	2.54429	points		2	0.356459	points
2	0.466242	points		2	2.45786	points		2	2.1376	points		2	0.608629	points
2	0.453944	points		2	2.56032	points		2	2.46632	points		2	1.51137	points
2	0.459302	points		2	2.51716	points		2	1.6854	points		2	0.677679	points
2	0.460097	points		2	2.51998	points		2	2.80135	points		2	0.816882	points
2	0.460372	points		2	2.50537	points		2	2.55761	points		2	0.820079	points
1	0.457715	points		1	2.52533	points		1	2.14929	points		1	0.470151	points
1	0.457966	points		1	2.53675	points		1	2.1555	points		1	0.2923	points
2	0.46343	points		2	2.48163	points		2	2.47361	points		2	0.409539	points
2	0.459934	points		2	2.52683	points		2	2.27722	points		2	0.430993	points
5	0.464117	points		5	2.47232	points		5	2.70556	points		5	0.598685	points
1	0.461044	points		1	2.49119	points		1	2.11722	points		1	0.300523	points
1	0.461769	points		1	2.49609	points		1	1.79274	points		1	0.425318	points
2	0.464049	points		2	2.46709	points		2	2.16541	points		2	0.509179	points
2	0.45955	points		2	2.50744	points		2	2.38492	points		2	0.298821	points
1	0.463909	points		1	2.47075	points		1	1.99859	points		1	0.299987	points
1	0.45615	points		1	2.53307	points		1	2.17902	points		1	0.520488	points
2	0.461281	points		2	2.47963	points		2	2.23182	points		2	0.485316	points
1	0.462297	points		1	2.50163	points		1	2.16017	points		1	0.482907	points
1	0.469776	points		1	2.4347	points		1	1.90523	points		1	0.261548	points
2	0.459083	points		2	2.52116	points		2	2.10322	points		2	0.473007	points
2	0.455855	points		2	2.54465	points		2	2.36278	points		2	0.9383	points
1	0.469306	points		1	2.42603	points		1	2.18956	points		1	0.299088	points
1	0.46476	points		1	2.46514	points		1	2.22037	points		1	0.490351	points
1	0.460224	points		1	2.49062	points		1	2.77952	points		1	0.411616	points
1	0.465343	points		1	2.47597	points		1	1.91934	points		1	0.27588	points
2	0.461806	points		2	2.49051	points		2	2.01481	points		2	0.552916	points
1	0.466999	points		1	2.43875	points		1	2.00157	points		1	0.236232	points
2	0.471389	points		2	2.42233	points		2	1.89894	points		2	0.594479	points
2	0.466843	points		2	2.44767	points		2	2.04502	points		2	0.565129	points
2	0.470177	points		2	2.45149	points		2	3.12091	points		2	1.18966	points
1	0.452123	points		1	2.56898	points		1	2.45698	points		1	0.646206	points
1	0.470552	points		1	2.41662	points		1	2.12742	points		1	0.510592	points
1	0.463836	points		1	2.47552	points		1	2.22129	points		1	0.280635	points
1	0.461372	points		1	2.4991	points		1	2.13521	points		1	0.310559	points
2	0.474815	points		2	2.38863	points		2	2.02461	points		2	0.609507	points
1	0.464146	points		1	2.47245	points		1	2.19134	points		1	0.640818	points
1	0.459749	points		1	2.51209	points		1	1.55936	points		1	0.541963	points
2	0.458119	points		2	2.51924	points		2	1.94635	points		2	0.383068	points
2	0.460678	points		2	2.49594	points		2	2.53781	points		2	0.338555	points
1	0.454156	points		1	2.55948	points		1	2.63883	points		1	0.520201	points
5	0.466606	points		5	2.46812	points		5	2.22856	points		5	0.88671	points
1	0.468075	points		1	2.44349	points		1	2.37704	points		1	0.542004	points
1	0.463934	points		1	2.47075	points		1	2.0297	points		1	0.421012	points
2	0.464159	points		2	2.46964	points		2	2.51697	points		2	0.307867	points
2	0.458528	points		2	2.51696	points		2	2.63747	points		2	0.686494	points
2	0.45938	points		2	2.51164	points		2	2.41521	points		2	0.969221	points
2	0.467747	points		2	2.45351	points		2	2.02684	points		2	0.828086	points
2	0.46576	points		2	2.46057	points		2	2.38828	points		2	0.649249	points
1	0.464989	points		1	2.45067	points		1	2.01228	points		1	0.265662	points
1	0.469467	points		1	2.43365	points		1	1.88039	points		1	0.299767	points
2	0.460233	points		2	2.49852	points		2	2.06202	points		2	0.25578	points
2	0.465159	points		2	2.4607	points		2	2.12713	points		2	0.582952	points
1	0.469642	points		1	2.41888	points		1	2.11995	points		1	0.682765	points
2	0.453009	points		2	2.54871	points		2	1.95902	points		2	0.708469	points
5	0.459117	points		5	2.52479	points		5	2.15113	points		5	0.902979	points
1	0.4672	points		1	2.45525	points		1	2.00953	points		1	0.322365	points
2	0.474521	points		2	2.39656	points		2	2.1589	points		2	0.295545	points
2	0.461272	points		2	2.51678	points		2	2.27582	points		2	0.836472	points
2	0.471127	points		2	2.42697	points		2	2.04759	points		2	0.324494	points
2	0.471852	points		2	2.4151	points		2	2.33278	points		2	0.763232	points
2	0.45832	points		2	2.51008	points		2	2.4873	points		2	0.568762	points
2	0.463393	points		2	2.48381	points		2	2.41049	points		2	0.477702	points
2	0.46983	points		2	2.43017	points		2	1.96461	points		2	0.720212	points
2	0.464773	points		2	2.47075	points		2	2.12306	points		2	0.86137	points
3	0.464852	points		3	2.45966	points		3	3.20479	points		3	1.02445	points
1	0.468693	points		1	2.44826	points		1	1.77807	points		1	0.344026	points
2	0.465346	points		2	2.4621	points		2	2.68516	points		2	0.928617	points
1	0.45249	points		1	2.60555	points		1	1.52417	points		1	0.391148	points
1	0.460243	points		1	2.52854	points		1	2.57342	points		1	0.444076	points
2	0.461963	points		2	2.4939	points		2	2.10921	points		2	0.917049	points
1	0.451919	points		1	2.57903	points		1	2.54298	points		1	0.368183	points
2	0.468258	points		2	2.472	points		2	2.07767	points		2	0.360648	points
2	0.456358	points		2	2.53604	points		2	2.46697	points		2	0.45267	points
2	0.466967	points		2	2.47026	points		2	2.47495	points		2	0.333023	points
2	0.464056	points		2	2.49174	points		2	2.29599	points		2	0.271393	points
2	0.461575	points		2	2.50749	points		2	2.31815	points		2	0.438368	points
2	0.45495	points		2	2.54382	points		2	3.02013	points		2	0.586011	points
3	0.45975	points		3	2.52177	points		3	2.50438	points		3	0.493195	points
1	0.46905	points		1	2.44361	points		1	2.0896	points		1	0.351839	points
10	0.460655	points		10	2.49277	points		10	2.84029	points		10	0.745139	points
12	0.459233	points		12	2.51122	points		12	2.66757	points		12	0.501594	points
10	0.462378	points		10	2.48228	points		10	2.75782	points		10	0.483708	points
10	0.454423	points		10	2.55477	points		10	2.9885	points		10	1.32345	points
10	0.454459	points		10	2.53247	points		10	3.1801	points		10	0.609428	points
11	0.457717	points		11	2.50501	points		11	2.71641	points		11	0.868252	points
10	0.45502	points		10	2.53706	points		10	2.47562	points		10	1.10765	points
12	0.459673	points		12	2.5067	points		12	3.00131	points		12	0.623963	points
9	0.452043	points		9	2.57549	points		9	2.43609	points		9	0.675258	points
11	0.448508	points		11	2.58541	points		11	2.41041	points		11	0.663832	points
13	0.46276	points		13	2.48911	points		13	2.78496	points		13	0.731847	points
10	0.453206	points		10	2.55747	points		10	2.95464	points		10	0.485852	points
11	0.463102	points		11	2.47089	points		11	2.29754	points		11	0.607337	points
12	0.461667	points		12	2.48543	points		12	2.68113	points		12	0.476617	points
9	0.459917	points		9	2.5067	points		9	2.59408	points		9	1.19971	points
11	0.449167	points		11	2.59336	points		11	2.16049	points		11	0.768621	points
9	0.451176	points		9	2.56808	points		9	2.89118	points		9	0.897509	points
11	0.461461	points		11	2.5081	points		11	2.36594	points		11	0.74149	points
10	0.460934	points		10	2.50339	points		10	2.37477	points		10	0.409487	points
10	0.468815	points		10	2.44697	points		10	2.36511	points		10	0.635497	points
8	0.455828	points		8	2.5554	points		8	2.87869	points		8	0.823216	points
11	0.462181	points		11	2.49667	points		11	2.13599	points		11	0.475644	points
12	0.4552	points		12	2.53997	points		12	2.48964	points		12	0.876933	points
10	0.466847	points		10	2.44044	points		10	2.80781	points		10	1.0481	points
9	0.461287	points		9	2.49503	points		9	2.85107	points		9	0.554425	points
12	0.455865	points		12	2.52482	points		12	2.73943	points		12	1.0521	points
11	0.462897	points		11	2.47368	points		11	2.90227	points		11	0.768626	points
8	0.45675	points		8	2.53239	points		8	2.57101	points		8	0.575366	points
7	0.453585	points		7	2.56408	points		7	2.65082	points		7	0.652606	points
9	0.453217	points		9	2.56522	points		9	2.70778	points		9	0.490403	points
10	0.455479	points		10	2.52424	points		10	2.69078	points		10	0.624759	points
14	0.461348	points		14	2.50282	points		14	2.08948	points		14	0.499298	points
16	0.453976	points		16	2.54612	points		16	3.27409	points		16	0.674233	points
10	0.460042	points		10	2.50177	points		10	2.69427	points		10	0.67201	points
11	0.46869	points		11	2.45503	points		11	2.30345	points		11	0.554593	points
11	0.454143	points		11	2.54945	points		11	2.90413	points		11	0.77467	points
11	0.453419	points		11	2.54596	points		11	2.36758	points		11	0.508303	points
10	0.451109	points		10	2.56918	points		10	3.09714	points		10	0.715816	points
7	0.458228	points		7	2.52943	points		7	2.27028	points		7	0.944776	points
9	0.460739	points		9	2.49096	points		9	2.29632	points		9	0.766617	points
7	0.462165	points		7	2.48109	points		7	2.4995	points		7	0.558726	points
10	0.472724	points		10	2.4023	points		10	2.34132	points		10	0.748125	points
13	0.4569	points		13	2.51777	points		13	3.33434	points		13	0.641111	points
14	0.448799	points		14	2.59065	points		14	2.60467	points		14	0.659545	points
11	0.449523	points		11	2.58225	points		11	2.94261	points		11	0.756471	points
10	0.456881	points		10	2.53056	points		10	2.64443	points		10	1.01914	points
13	0.455943	points		13	2.53999	points		13	2.59688	points		13	0.396948	points
11	0.458866	points		11	2.53784	points		11	2.29155	points		11	0.808148	points
7	0.461553	points		7	2.51111	points		7	2.31009	points		7	0.564969	points
12	0.464872	points		12	2.46856	points		12	2.91854	points		12	0.43365	points
12	0.457986	points		12	2.51301	points		12	2.21422	points		12	0.277617	points
13	0.462567	points		13	2.48955	points		13	2.0965	points		13	0.554996	points
9	0.461379	points		9	2.50782	points		9	3.62706	points		9	0.66844	points
12	0.452746	points		12	2.55225	points		12	2.87224	points		12	1.05872	points
16	0.459556	points		16	2.49513	points		16	2.50471	points		16	0.728092	points
12	0.458193	points		12	2.5148	points		12	2.71049	points		12	0.823346	points
14	0.46158	points		14	2.4926	points		14	2.67445	points		14	1.08476	points
10	0.458544	points		10	2.51724	points		10	2.32489	points		10	0.593593	points
11	0.456416	points		11	2.553	points		11	2.70576	points		11	0.908099	points
12	0.454922	points		12	2.54595	points		12	2.41443	points		12	0.452421	points
11	0.45124	points		11	2.58783	points		11	2.09021	points		11	0.593706	points
12	0.444396	points		12	2.63169	points		12	2.51737	points		12	0.674696	points
12	0.458842	points		12	2.51036	points		12	3.91041	points		12	0.553386	points
12	0.463468	points		12	2.49285	points		12	1.91174	points		12	1.11605	points
13	0.467386	points		13	2.44174	points		13	2.24801	points		13	0.368242	points
12	0.456045	points		12	2.53574	points		12	2.75221	points		12	0.574913	points
8	0.447805	points		8	2.5929	points		8	2.86251	points		8	1.04605	points
6	0.450571	points		6	2.58425	points		6	2.01792	points		6	0.550575	points
10	0.458599	points		10	2.51758	points		10	2.38557	points		10	0.597181	points
12	0.459284	points		12	2.52142	points		12	2.57379	points		12	0.637682	points
8	0.462058	points		8	2.47615	points		8	2.9481	points		8	0.57644	points
13	0.464694	points		13	2.47842	points		13	2.38871	points		13	0.821748	points
8	0.447018	points		8	2.61864	points		8	2.81317	points		8	0.906053	points
11	0.454215	points		11	2.54254	points		11	3.13859	points		11	0.551606	points
13	0.448946	points		13	2.60689	points		13	2.58268	points		13	0.501155	points
9	0.459567	points		9	2.50339	points		9	2.40008	points		9	0.695926	points
12	0.463234	points		12	2.47087	points		12	2.56212	points		12	0.854126	points
9	0.456239	points		9	2.52791	points		9	2.50029	points		9	0.631413	points
11	0.461563	points		11	2.48722	points		11	2.41097	points		11	1.20433	points
10	0.4645	points		10	2.46024	points		10	2.58148	points		10	0.606134	points
8	0.464507	points		8	2.47572	points		8	2.85068	points		8	0.929419	points
9	0.462286	points		9	2.49139	points		9	2.34813	points		9	0.812325	points
10	0.45963	points		10	2.49641	points		10	2.9394	points		10	0.645619	points
9	0.458069	points		9	2.51872	points		9	2.34217	points		9	0.4764	points
7	0.465921	points		7	2.45079	points		7	2.28907	points		7	0.806924	points
8	0.457511	points		8	2.50995	points		8	3.12517	points		8	0.51856	points
9	0.456123	points		9	2.52815	points		9	3.16149	points		9	0.487984	points
9	0.458679	points		9	2.49801	points		9	2.46121	points		9	0.663289	points
9	0.451755	points		9	2.56792	points		9	2.40237	points		9	0.775947	points
8	0.478013	points		8	2.38748	points		8	2.17372	points		8	0.859402	points
9	0.450284	points		9	2.59115	points		9	2.63138	points		9	0.459071	points
8	0.455996	points		8	2.52164	points		8	2.31751	points		8	1.03882	points
7	0.455468	points		7	2.5348	points		7	3.00615	points		7	0.8156	points
10	0.471977	points		10	2.41376	points		10	2.56949	points		10	0.514035	points
8	0.455153	points		8	2.53472	points		8	2.60731	points		8	0.485589	points
8	0.451067	points		8	2.57607	points		8	3.10842	points		8	0.759179	points
8	0.453561	points		8	2.55463	points		8	2.84144	points		8	0.651381	points
10	0.444717	points		10	2.63525	points		10	3.02276	points		10	0.618115	points
8	0.452829	points		8	2.56153	points		8	2.61058	points		8	0.884499	points
8	0.448663	points		8	2.59014	points		8	3.22332	points		8	0.936875	points
8	0.4564	points		8	2.53225	points		8	2.85447	points		8	0.527554	points
8	0.45163	points		8	2.55719	points		8	2.26977	points		8	0.758372	points
9	0.459754	points		9	2.5096	points		9	2.82485	points		9	0.889287	points
10	0.457891	points		10	2.52162	points		10	2.95572	points		10	0.542691	points
9	0.447435	points		9	2.60662	points		9	2.45727	points		9	0.586623	points
9	0.465508	points		9	2.47551	points		9	2.61867	points		9	0.750239	points
9	0.451568	points		9	2.56733	points		9	2.83028	points		9	0.452993	points
8	0.446358	points		8	2.61702	points		8	2.73146	points		8	1.58808	points
9	0.452659	points		9	2.55668	points		9	2.82132	points		9	0.374274	points
7	0.455067	points		7	2.52398	points		7	2.79894	points		7	0.37986	points
9	0.452686	points		9	2.58074	points		9	2.16256	points		9	0.976832	points
12	0.460738	points		12	2.53999	points		12	2.17362	points		12	0.687619	points
8	0.45754	points		8	2.52603	points		8	2.45105	points		8	0.771234	points
10	0.466843	points		10	2.46776	points		10	2.16143	points		10	0.459267	points
9	0.463932	points		9	2.47364	points		9	2.49112	points		9	0.560401	points
9	0.447711	points		9	2.5908	points		9	3.04596	points		9	0.607799	points
7	0.451493	points		7	2.58221	points		7	1.90936	points		7	0.530307	points
8	0.460337	points		8	2.49794	points		8	2.33866	points		8	0.7106	points
9	0.452718	points		9	2.56817	points		9	2.33796	points		9	0.643618	points
8	0.452459	points		8	2.58022	points		8	3.0269	points		8	1.00534	points
9	0.464737	points		9	2.47444	points		9	2.5736	points		9	0.620807	points
9	0.454608	points		9	2.53752	points		9	3.03193	points		9	0.618743	points
8	0.463438	points		8	2.47381	points		8	2.75557	points		8	0.630001	points
8	0.463561	points		8	2.48219	points		8	2.31816	points		8	0.830126	points
7	0.466355	points		7	2.45187	points		7	2.10921	points		7	0.907634	points
8	0.460163	points		8	2.50569	points		8	2.40241	points		8	0.53005	points
7	0.464167	points		7	2.48264	points		7	2.71535	points		7	0.602825	points
9	0.455655	points		9	2.54135	points		9	2.94013	points		9	0.463911	points
9	0.460716	points		9	2.49471	points		9	2.57452	points		9	0.741411	points
9	0.457881	points		9	2.5199	points		9	2.74591	points		9	0.503101	points
9	0.451759	points		9	2.56592	points		9	2.83143	points		9	0.559464	points
7	0.462765	points		7	2.50876	points		7	2.39994	points		7	0.903633	points
10	0.457323	points		10	2.51599	points		10	2.51874	points		10	0.744741	points
9	0.464186	points		9	2.47407	points		9	2.2421	points		9	0.632699	points
9	0.470384	points		9	2.43377	points		9	2.7822	points		9	0.617733	points
9	0.451561	points		9	2.57123	points		9	2.88484	points		9	0.538093	points
7	0.463201	points		7	2.47266	points		7	2.49058	points		7	0.449638	points
9	0.458987	points		9	2.50816	points		9	2.37669	points		9	1.16925	points
8	0.464792	points		8	2.46885	points		8	2.52767	points		8	0.446903	points
8	0.463734	points		8	2.48211	points		8	2.65131	points		8	0.929923	points
9	0.466087	points		9	2.47302	points		9	2.1287	points		9	0.786474	points
7	0.455272	points		7	2.54093	points		7	2.75697	points		7	0.974144	points
8	0.461687	points		8	2.48844	points		8	2.29567	points		8	0.546569	points
8	0.459615	points		8	2.5177	points		8	2.75974	points		8	0.752026	points
8	0.468876	points		8	2.44423	points		8	2.48646	points		8	0.757304	points
9	0.442912	points		9	2.63175	points		9	3.21872	points		9	0.454815	points
8	0.466636	points		8	2.45378	points		8	2.49474	points		8	0.568423	points
8	0.459817	points		8	2.49973	points		8	2.57566	points		8	0.474735	points
7	0.462173	points		7	2.48905	points		7	2.42809	points		7	0.455203	points
10	0.457908	points		10	2.52475	points		10	2.41989	points		10	0.65599	points
10	0.449824	points		10	2.59473	points		10	3.23709	points		10	0.819723	points
8	0.453438	points		8	2.54476	points		8	2.70527	points		8	0.535192	points
12	0.455542	points		12	2.55246	points		12	2.35457	points		12	1.21401	points
9	0.461381	points		9	2.50058	points		9	2.90785	points		9	0.987627	points
9	0.462746	points		9	2.48985	points		9	2.48847	points		9	0.806235	points
12	0.462584	points		12	2.48313	points		12	2.61785	points		12	0.624601	points
10	0.459164	points		10	2.51038	points		10	2.79161	points		10	1.4569	points
8	0.459679	points		8	2.50808	points		8	2.71889	points		8	0.98015	points
10	0.459326	points		10	2.5154	points		10	2.64648	points		10	0.5283	points
11	0.451057	points		11	2.57805	points		11	2.90085	points		11	0.535083	points
11	0.46552	points		11	2.46629	points		11	2.68329	points		11	0.621941	points
12	0.457891	points		12	2.52799	points		12	2.53272	points		12	0.651732	points
8	0.454286	points		8	2.56647	points		8	2.39384	points		8	0.513429	points
10	0.470251	points		10	2.43563	points		10	2.84739	points		10	1.00996	points
12	0.454091	points		12	2.5486	points		12	2.90512	points		12	0.850445	points
8	0.456163	points		8	2.52919	points		8	2.61924	points		8	0.572746	points
11	0.457658	points		11	2.51081	points		11	3.33221	points		11	0.752592	points
10	0.463497	points		10	2.47749	points		10	2.40952	points		10	0.865152	points
11	0.457224	points		11	2.52979	points		11	2.3734	points		11	0.524342	points
8	0.465979	points		8	2.48152	points		8	2.56997	points		8	0.652346	points
11	0.470657	points		11	2.42193	points		11	2.23891	points		11	0.560547	points
10	0.464317	points		10	2.47836	points		10	2.61814	points		10	0.735824	points
10	0.456019	points		10	2.54706	points		10	2.45259	points		10	0.525516	points
8	0.456317	points		8	2.53557	points		8	2.7596	points		8	0.789228	points
10	0.463268	points		10	2.47627	points		10	2.32781	points		10	0.873204	points
9	0.456985	points		9	2.52442	points		9	2.45809	points		9	1.01099	points
12	0.464485	points		12	2.47305	points		12	2.8291	points		12	0.379063	points
12	0.463381	points		12	2.47052	points		12	2.98997	points		12	0.688224	points
12	0.455676	points		12	2.52688	points		12	2.78658	points		12	0.560618	points
8	0.4629	points		8	2.48507	points		8	3.44465	points		8	0.622115	points
9	0.460143	points		9	2.50493	points		9	2.43849	points		9	0.528965	points
12	0.45584	points		12	2.5234	points		12	2.79544	points		12	0.574256	points
8	0.458061	points		8	2.51667	points		8	2.82879	points		8	1.22555	points
11	0.459989	points		11	2.50748	points		11	2.66057	points		11	0.682851	points
11	0.453837	points		11	2.5456	points		11	3.02697	points		11	0.528173	points
12	0.456644	points		12	2.52738	points		12	2.64908	points		12	0.659068	points
7	0.463905	points		7	2.4725	points		7	2.72724	points		7	0.771234	points
11	0.455282	points		11	2.53685	points		11	2.68339	points		11	0.667014	points
12	0.466697	points		12	2.47639	points		12	2.62347	points		12	1.16911	points
12	0.466629	points		12	2.47995	points		12	2.69606	points		12	0.857234	points
11	0.452909	points		11	2.54435	points		11	2.60524	points		11	0.870313	points
8	0.439459	points		8	2.69167	points		8	2.43828	points		8	0.716438	points
12	0.466936	points		12	2.44823	points		12	2.75972	points		12	0.778467	points
11	0.449358	points		11	2.64357	points		11	2.09853	points		11	0.794146	points
12	0.459046	points		12	2.52892	points		12	3.10371	points		12	0.920788	points
12	0.459872	points		12	2.50109	points		12	2.55601	points		12	0.541131	points
11	0.456678	points		11	2.53783	points		11	2.65382	points		11	0.597789	points
11	0.46392	points		11	2.48393	points		11	2.60802	points		11	0.453732	points
9	0.462108	points		9	2.49133	points		9	2.36669	points		9	0.835183	points
10	0.460815	points		10	2.4942	points		10	2.47211	points		10	0.531041	points
10	0.461049	points		10	2.48168	points		10	3.40606	points		10	0.652797	points
9	0.461254	points		9	2.49497	points		9	2.456	points		9	0.573802	points
9	0.456465	points		9	2.53679	points		9	2.68081	points		9	0.37052	points
11	0.46179	points		11	2.49342	points		11	2.89305	points		11	0.646958	points
9	0.461888	points		9	2.48097	points		9	2.67536	points		9	0.509765	points
13	0.460582	points		13	2.49633	points		13	2.34549	points		13	0.549317	points
10	0.457002	points		10	2.52672	points		10	2.70584	points		10	0.497127	points
11	0.464123	points		11	2.50258	points		11	2.14373	points		11	0.813437	points
8	0.46725	points		8	2.4451	points		8	2.91676	points		8	0.816676	points
9	0.460003	points		9	2.50683	points		9	2.67229	points		9	0.601879	points
9	0.458032	points		9	2.51165	points		9	2.35435	points		9	0.724352	points
9	0.470045	points		9	2.4208	points		9	2.11757	points		9	0.533328	points
10	0.468246	points		10	2.4425	points		10	2.30468	points		10	0.562517	points
8	0.45844	points		8	2.52878	points		8	2.03823	points		8	0.784069	points
10	0.45657	points		10	2.54463	points		10	2.54067	points		10	0.718693	points
11	0.46311	points		11	2.50067	points		11	2.37785	points		11	0.55857	points
9	0.460174	points		9	2.51154	points		9	2.46719	points		9	0.812519	points
7	0.461909	points		7	2.48025	points		7	2.9657	points		7	0.877876	points
11	0.461169	points		11	2.48306	points		11	2.46174	points		11	0.428778	points
9	0.456861	points		9	2.52347	points		9	2.96599	points		9	0.468448	points
8	0.454766	points		8	2.52978	points		8	3.21567	points		8	0.670089	points
10	0.453733	points		10	2.54086	points		10	2.77491	points		10	1.1312	points
11	0.449758	points		11	2.59286	points		11	2.57945	points		11	1.32161	points
8	0.459028	points		8	2.5017	points		8	3.11319	points		8	0.607957	points
11	0.470722	points		11	2.41749	points		11	2.48291	points		11	0.724626	points
13	0.456036	points		13	2.53975	points		13	2.50151	points		13	1.08504	points
11	0.454045	points		11	2.54361	points		11	2.14797	points		11	1.04097	points
9	0.459496	points		9	2.50569	points		9	2.5742	points		9	0.993824	points
7	0.460218	points		7	2.49969	points		7	2.694	points		7	0.692902	points
9	0.455346	points		9	2.53455	points		9	2.49319	points		9	0.782735	points
11	0.457297	points		11	2.52556	points		11	2.53623	points		11	0.655735	points
13	0.45779	points		13	2.52494	points		13	2.36407	points		13	0.346034	points
10	0.466487	points		10	2.4645	points		10	2.69726	points		10	0.494469	points
7	0.455359	points		7	2.53847	points		7	2.60142	points		7	0.442206	points
9	0.458603	points		9	2.49857	points		9	2.83811	points		9	0.447491	points
12	0.467664	points		12	2.44756	points		12	2.35849	points		12	0.305238	points
16	0.455142	points		16	2.52269	points		16	2.31863	points		16	0.646554	points
9	0.457987	points		9	2.52315	points		9	2.71165	points		9	0.366129	points
10	0.448754	points		10	2.58237	points		10	2.92948	points		10	0.450394	points
15	0.458331	points		15	2.52349	points		15	2.68763	points		15	0.515167	points
18	0.454108	points		18	2.57652	points		18	2.52633	points		18	0.401684	points
19	0.461816	points		19	2.47859	points		19	1.84833	points		19	0.500169	points
9	0.463209	points		9	2.47344	points		9	2.30731	points		9	0.631552	points
17	0.463462	points		17	2.47943	points		17	2.46777	points		17	0.806565	points
18	0.460118	points		18	2.48034	points		18	2.50746	points		18	0.783745	points
18	0.45426	points		18	2.53518	points		18	2.49964	points		18	0.604306	points
13	0.458638	points		13	2.50655	points		13	2.54871	points		13	0.828099	points
15	0.469773	points		15	2.43718	points		15	2.35213	points		15	0.455116	points
19	0.466359	points		19	2.45269	points		19	2.42912	points		19	0.682643	points
11	0.46642	points		11	2.46393	points		11	2.27816	points		11	0.642965	points
10	0.455214	points		10	2.54831	points		10	2.86202	points		10	0.895296	points
15	0.452922	points		15	2.56477	points		15	2.36008	points		15	0.686776	points
12	0.45356	points		12	2.55226	points		12	2.04714	points		12	0.503587	points
15	0.449913	points		15	2.59056	points		15	2.65866	points		15	0.454556	points
14	0.461634	points		14	2.48076	points		14	2.51316	points		14	0.549714	points
16	0.469697	points		16	2.44398	points		16	2.6257	points		16	0.744006	points
14	0.458827	points		14	2.52349	points		14	2.29313	points		14	0.336547	points
14	0.471462	points		14	2.424	points		14	2.2614	points		14	0.520202	points
14	0.458587	points		14	2.51481	points		14	2.56373	points		14	0.567048	points
18	0.470125	points		18	2.42836	points		18	2.68693	points		18	0.835086	points
17	0.463037	points		17	2.47621	points		17	2.25651	points		17	0.906926	points
10	0.462585	points		10	2.49188	points		10	2.33693	points		10	0.920739	points
14	0.457191	points		14	2.52554	points		14	2.30963	points		14	0.841259	points
13	0.455949	points		13	2.54961	points		13	2.09558	points		13	0.516922	points
12	0.454825	points		12	2.5498	points		12	2.47848	points		12	0.494943	points
14	0.462709	points		14	2.50191	points		14	2.42052	points		14	0.550862	points
20	0.467835	points		20	2.45269	points		20	2.56379	points		20	0.549279	points
13	0.45386	points		13	2.55041	points		13	2.10754	points		13	0.453125	points
14	0.473015	points		14	2.43103	points		14	1.84072	points		14	0.414419	points
10	0.464936	points		10	2.47333	points		10	2.6481	points		10	0.396828	points
11	0.451483	points		11	2.58137	points		11	2.30849	points		11	0.413152	points
11	0.460258	points		11	2.4998	points		11	2.61294	points		11	0.479193	points
12	0.463255	points		12	2.48352	points		12	2.39388	points		12	0.551868	points
15	0.457276	points		15	2.50605	points		15	2.63013	points		15	0.429426	points
17	0.463175	points		17	2.47488	points		17	2.01165	points		17	0.573355	points
14	0.460533	points		14	2.50927	points		14	2.62074	points		14	0.450858	points
18	0.464773	points		18	2.47681	points		18	1.95238	points		18	0.664094	points
16	0.45539	points		16	2.55022	points		16	2.5328	points		16	0.406487	points
12	0.468587	points		12	2.44233	points		12	2.27456	points		12	0.733731	points
9	0.46808	points		9	2.45982	points		9	2.09182	points		9	0.510506	points
18	0.459112	points		18	2.51462	points		18	2.93982	points		18	0.806152	points
12	0.461002	points		12	2.49667	points		12	2.51211	points		12	0.94258	points
22	0.480567	points		22	2.37323	points		22	2.15808	points		22	0.742047	points
14	0.451791	points		14	2.56523	points		14	2.65292	points		14	0.455798	points
18	0.451012	points		18	2.59769	points		18	2.10593	points		18	0.506013	points
14	0.462302	points		14	2.4924	points		14	2.20628	points		14	0.623169	points
21	0.469693	points		21	2.44351	points		21	1.90478	points		21	0.947488	points
17	0.459424	points		17	2.5302	points		17	2.44742	points		17	0.948982	points
14	0.456557	points		14	2.53489	points		14	2.37348	points		14	0.810744	points
18	0.466993	points		18	2.4831	points		18	2.01402	points		18	0.447811	points
17	0.463678	points		17	2.4645	points		17	2.57375	points		17	0.373239	points
20	0.451246	points		20	2.58555	points		20	2.36961	points		20	0.629666	points
9	0.459737	points		9	2.50546	points		9	2.3805	points		9	0.603367	points
9	0.463434	points		9	2.47412	points		9	2.62781	points		9	0.451713	points
11	0.464942	points		11	2.4729	points		11	2.56663	points		11	0.586172	points
17	0.460998	points		17	2.48935	points		17	2.77317	points		17	0.445964	points
20	0.469732	points		20	2.43136	points		20	1.89105	points		20	0.818799	points
9	0.459112	points		9	2.52478	points		9	3.22667	points		9	0.465026	points
9	0.461731	points		9	2.49214	points		9	2.90552	points		9	0.582907	points
21	0.465724	points		21	2.454	points		21	2.46342	points		21	0.441261	points
16	0.462592	points		16	2.47548	points		16	2.34553	points		16	0.800173	points
21	0.465363	points		21	2.48094	points		21	2.08237	points		21	0.493722	points
10	0.465083	points		10	2.49514	points		10	2.25099	points		10	0.564735	points
10	0.458587	points		10	2.50689	points		10	2.4548	points		10	0.830795	points
10	0.459256	points		10	2.50536	points		10	2.5258	points		10	0.599318	points
17	0.471622	points		17	2.4232	points		17	2.30022	points		17	0.584496	points
12	0.462173	points		12	2.51096	points		12	2.56042	points		12	0.391093	points
7	0.468749	points		7	2.47674	points		7	2.08882	points		7	0.512967	points
16	0.467786	points		16	2.45875	points		16	2.33016	points		16	0.521037	points
16	0.465208	points		16	2.48905	points		16	1.72248	points		16	0.337908	points
21	0.458454	points		21	2.49732	points		21	2.38021	points		21	0.442191	points
20	0.443887	points		20	2.64326	points		20	2.92396	points		20	0.523307	points
15	0.460567	points		15	2.51182	points		15	2.47125	points		15	0.631619	points
21	0.462204	points		21	2.48791	points		21	1.65497	points		21	0.368538	points
13	0.468122	points		13	2.45293	points		13	2.21914	points		13	0.563628	points
20	0.461858	points		20	2.49319	points		20	2.59898	points		20	0.555884	points
10	0.457863	points		10	2.52315	points		10	2.20459	points		10	0.633906	points
17	0.452178	points		17	2.55674	points		17	2.40612	points		17	0.547303	points
17	0.46943	points		17	2.45239	points		17	2.52203	points		17	0.397713	points
22	0.459519	points		22	2.50961	points		22	3.13891	points		22	0.614567	points
22	0.459962	points		22	2.51156	points		22	2.43351	points		22	0.496197	points
11	0.474848	points		11	2.38826	points		11	2.5157	points		11	0.556368	points
8	0.470956	points		8	2.43823	points		8	2.18396	points		8	0.938694	points
9	0.462971	points		9	2.48842	points		9	2.23472	points		9	0.502881	points
17	0.459086	points		17	2.50973	points		17	2.58664	points		17	0.304818	points
14	0.474289	points		14	2.41196	points		14	1.93788	points		14	0.531989	points
20	0.463843	points		20	2.46941	points		20	2.61276	points		20	0.508968	points
15	0.467907	points		15	2.45121	points		15	1.99424	points		15	0.460717	points
22	0.455927	points		22	2.53856	points		22	2.16502	points		22	0.535783	points
17	0.453981	points		17	2.54417	points		17	2.5274	points		17	0.537737	points
9	0.464357	points		9	2.46785	points		9	2.54327	points		9	0.665229	points
19	0.462979	points		19	2.46697	points		19	2.85504	points		19	0.592471	points
11	0.45408	points		11	2.5618	points		11	1.90877	points		11	0.62549	points
11	0.46309	points		11	2.49217	points		11	2.84574	points		11	0.933844	points
17	0.451671	points		17	2.56358	points		17	3.6632	points		17	0.507734	points
9	0.461862	points		9	2.4911	points		9	2.25614	points		9	0.950014	points
17	0.452024	points		17	2.55674	points		17	2.3869	points		17	0.462769	points
16	0.462039	points		16	2.49724	points		16	2.77631	points		16	0.69193	points
12	0.456234	points		12	2.53166	points		12	2.96601	points		12	0.424793	points
14	0.465275	points		14	2.45714	points		14	2.97797	points		14	0.534686	points
18	0.463866	points		18	2.48495	points		18	2.58166	points		18	0.91142	points
17	0.448629	points		17	2.58695	points		17	2.53147	points		17	0.506923	points
15	0.467308	points		15	2.46887	points		15	2.52086	points		15	0.556877	points
16	0.468589	points		16	2.45519	points		16	2.44354	points		16	0.514785	points
11	0.452099	points		11	2.58452	points		11	2.51844	points		11	0.567806	points
16	0.466129	points		16	2.46944	points		16	2.71933	points		16	0.695083	points
16	0.458046	points		16	2.51319	points		16	2.52763	points		16	0.354581	points
8	0.462195	points		8	2.49667	points		8	2.38566	points		8	0.498917	points
9	0.460196	points		9	2.49923	points		9	1.76662	points		9	0.949163	points
15	0.46607	points		15	2.46062	points		15	2.31083	points		15	0.402822	points
11	0.456834	points		11	2.52222	points		11	2.56347	points		11	0.641146	points
12	0.462572	points		12	2.49616	points		12	2.33458	points		12	0.579702	points
9	0.460579	points		9	2.48587	points		9	2.68338	points		9	0.667513	points
10	0.464075	points		10	2.48521	points		10	2.483	points		10	0.339308	points
15	0.467296	points		15	2.45113	points		15	2.84356	points		15	0.605537	points
14	0.456602	points		14	2.53185	points		14	3.03517	points		14	0.513854	points
11	0.45345	points		11	2.56032	points		11	2.14446	points		11	0.709209	points
13	0.476743	points		13	2.38926	points		13	2.28198	points		13	0.710756	points
19	0.461383	points		19	2.48927	points		19	2.51517	points		19	0.517276	points
14	0.455846	points		14	2.53592	points		14	2.058	points		14	0.437756	points
21	0.466138	points		21	2.474	points		21	2.11363	points		21	0.540514	points
14	0.473981	points		14	2.41646	points		14	2.266	points		14	0.536015	points
16	0.456613	points		16	2.52802	points		16	2.68733	points		16	0.77928	points
14	0.465106	points		14	2.46079	points		14	2.22538	points		14	0.817575	points
9	0.459809	points		9	2.52619	points		9	1.7432	points		9	0.519655	points
19	0.459065	points		19	2.51025	points		19	3.00887	points		19	0.637647	points
9	0.469154	points		9	2.43924	points		9	2.58316	points		9	0.672763	points
9	0.4582	points		9	2.49981	points		9	3.03444	points		9	0.856249	points
21	0.469155	points		21	2.45328	points		21	2.49449	points		21	0.465189	points
19	0.459367	points		19	2.51748	points		19	2.4692	points		19	0.740335	points
14	0.457152	points		14	2.50771	points		14	2.46515	points		14	0.637154	points
13	0.459389	points		13	2.51826	points		13	1.96002	points		13	0.394812	points
22	0.475713	points		22	2.40974	points		22	2.06789	points		22	0.434898	points
15	0.463118	points		15	2.48648	points		15	2.29459	points		15	0.530907	points
20	0.462992	points		20	2.47995	points		20	2.28565	points		20	0.508638	points
17	0.46115	points		17	2.48519	points		17	2.40889	points		17	0.506943	points
19	0.461516	points		19	2.50581	points		19	2.58069	points		19	0.456396	points
14	0.458011	points		14	2.53324	points		14	2.9491	points		14	0.448414	points
15	0.456161	points		15	2.53728	points		15	2.49809	points		15	0.496102	points
17	0.457651	points		17	2.50946	points		17	2.47536	points		17	0.579938	points
16	0.474197	points		16	2.40342	points		16	1.98168	points		16	0.767505	points
10	0.457591	points		10	2.51915	points		10	3.2985	points		10	0.477537	points
11	0.45745	points		11	2.53654	points		11	2.58927	points		11	0.418212	points
21	0.458727	points		21	2.52636	points		21	2.3331	points		21	0.527671	points
9	0.466288	points		9	2.45069	points		9	2.52687	points		9	0.558025	points
7	0.465963	points		7	2.45714	points		7	2.01556	points		7	1.00925	points
9	0.45681	points		9	2.52378	points		9	2.31428	points		9	0.542001	points
9	0.45046	points		9	2.57238	points		9	2.40653	points		9	0.506548	points
9	0.466181	points		9	2.45348	points		9	2.36869	points		9	0.465842	points
20	0.457762	points		20	2.51532	points		20	2.7507	points		20	0.496601	points
22	0.459941	points		22	2.51622	points		22	2.45444	points		22	0.496339	points
9	0.460667	points		9	2.50633	points		9	3.00314	points		9	0.610586	points
19	0.455229	points		19	2.52553	points		19	2.11455	points		19	0.383105	points
6	0.455799	points		6	2.52553	points		6	2.27318	points		6	0.332451	points
14	0.456727	points		14	2.51957	points		14	3.09263	points		14	0.530123	points
8	0.458862	points		8	2.51171	points		8	2.48173	points		8	0.551399	points
21	0.454765	points		21	2.53958	points		21	2.89503	points		21	0.428018	points
16	0.464224	points		16	2.47917	points		16	2.38563	points		16	0.512266	points
14	0.454911	points		14	2.56434	points		14	2.28194	points		14	0.509252	points
20	0.461627	points		20	2.5005	points		20	2.46271	points		20	0.547263	points
21	0.464455	points		21	2.48047	points		21	2.0875	points		21	0.451104	points
12	0.455408	points		12	2.53311	points		12	2.38841	points		12	0.390876	points
12	0.451354	points		12	2.6047	points		12	2.39354	points		12	0.513602	points
13	0.463277	points		13	2.46952	points		13	2.34166	points		13	0.607795	points
13	0.456973	points		13	2.53106	points		13	3.46801	points		13	0.79142	points
12	0.448628	points		12	2.58708	points		12	2.90112	points		12	0.910042	points
21	0.464311	points		21	2.48575	points		21	2.32335	points		21	0.410596	points
17	0.466239	points		17	2.4519	points		17	2.01088	points		17	0.737854	points
10	0.451845	points		10	2.56426	points		10	2.04323	points		10	0.458056	points
14	0.442949	points		14	2.6343	points		14	2.58677	points		14	0.61891	points
12	0.460295	points		12	2.51408	points		12	2.62095	points		12	0.932036	points
13	0.465339	points		13	2.46819	points		13	2.04915	points		13	0.47917	points
14	0.476227	points		14	2.39582	points		14	2.44741	points		14	0.456883	points
10	0.462199	points		10	2.48779	points		10	3.11321	points		10	0.626334	points
22	0.465709	points		22	2.47482	points		22	2.5745	points		22	0.907945	points
11	0.452862	points		11	2.56094	points		11	2.76069	points		11	0.420496	points
18	0.47081	points		18	2.43467	points		18	2.29125	points		18	0.569509	points
17	0.454174	points		17	2.55822	points		17	2.14102	points		17	0.567697	points
22	0.46363	points		22	2.49136	points		22	2.50403	points		22	0.339852	points
16	0.443523	points		16	2.62157	points		16	2.53405	points		16	0.880231	points
9	0.459324	points		9	2.51069	points		9	2.86161	points		9	0.615053	points
11	0.459724	points		11	2.50536	points		11	2.42534	points		11	0.467025	points
16	0.456792	points		16	2.54291	points		16	2.37829	points		16	0.724427	points
12	0.465719	points		12	2.47158	points		12	2.40206	points		12	0.558861	points
11	0.467261	points		11	2.45139	points		11	1.87233	points		11	0.694947	points
18	0.457267	points		18	2.54656	points		18	2.11685	points		18	0.461889	points
10	0.457876	points		10	2.51881	points		10	2.08633	points		10	0.679673	points
21	0.450295	points		21	2.60371	points		21	2.35202	points		21	0.624547	points
10	0.469436	points		10	2.43267	points		10	2.27036	points		10	0.862555	points
10	0.462195	points		10	2.49938	points		10	2.49549	points		10	0.427929	points
12	0.45387	points		12	2.56067	points		12	2.69347	points		12	0.811942	points
10	0.462772	points		10	2.48874	points		10	2.24446	points		10	0.695233	points
21	0.464816	points		21	2.46192	points		21	2.35821	points		21	0.906714	points
10	0.455066	points		10	2.55144	points		10	2.21405	points		10	0.647256	points
12	0.457155	points		12	2.51105	points		12	2.90831	points		12	0.570042	points
9	0.465341	points		9	2.45854	points		9	2.36695	points		9	1.1051	points
15	0.467111	points		15	2.45539	points		15	2.21579	points		15	0.329839	points
21	0.459798	points		21	2.51853	points		21	2.31616	points		21	0.665988	points
9	0.45783	points		9	2.5083	points		9	2.70808	points		9	0.426399	points
8	0.467369	points		8	2.46005	points		8	2.4428	points		8	0.439495	points
13	0.473631	points		13	2.42738	points		13	2.26352	points		13	0.845036	points
12	0.463393	points		12	2.48842	points		12	2.59428	points		12	0.771193	points
21	0.452683	points		21	2.56389	points		21	2.32422	points		21	0.81635	points
11	0.458345	points		11	2.51966	points		11	2.71669	points		11	0.741078	points
13	0.456255	points		13	2.52911	points		13	2.50835	points		13	0.719697	points
8	0.46808	points		8	2.44993	points		8	2.78531	points		8	0.582601	points
13	0.459144	points		13	2.51319	points		13	2.40421	points		13	0.756779	points
15	0.456936	points		15	2.52247	points		15	2.44979	points		15	0.659979	points
19	0.466788	points		19	2.48094	points		19	2.81985	points		19	0.810884	points
12	0.463436	points		12	2.47081	points		12	2.30741	points		12	0.716083	points
20	0.468131	points		20	2.45676	points		20	2.29127	points		20	0.438723	points
20	0.454356	points		20	2.54766	points		20	2.35415	points		20	0.400231	points
13	0.454965	points		13	2.53106	points		13	3.27347	points		13	0.637038	points
14	0.466682	points		14	2.4574	points		14	2.86675	points		14	0.669992	points
10	0.459817	points		10	2.50655	points		10	2.38207	points		10	0.568891	points
6	0.460257	points		6	2.53288	points		6	2.39583	points		6	0.702258	points
12	0.457067	points		12	2.52979	points		12	2.80366	points		12	0.571768	points
10	0.458582	points		10	2.54116	points		10	2.6375	points		10	0.551825	points
12	0.464299	points		12	2.47319	points		12	3.18264	points		12	0.54103	points
18	0.452088	points		18	2.5686	points		18	2.57896	points		18	0.596436	points
19	0.462896	points		19	2.48152	points		19	2.34569	points		19	0.512537	points
9	0.455045	points		9	2.53352	points		9	2.49506	points		9	0.429196	points
8	0.463704	points		8	2.47934	points		8	2.03824	points		8	0.507617	points
17	0.465389	points		17	2.48014	points		17	2.28379	points		17	1.103	points
20	0.460347	points		20	2.50572	points		20	2.18659	points		20	0.61399	points
21	0.45062	points		21	2.60734	points		21	2.85886	points		21	0.558579	points
20	0.482963	points		20	2.35659	points		20	1.83308	points		20	0.737396	points
22	0.459494	points		22	2.50204	points		22	2.38789	points		22	0.397308	points
15	0.456552	points		15	2.51829	points		15	2.1209	points		15	0.388797	points
18	0.467145	points		18	2.45482	points		18	2.33961	points		18	0.555411	points
8	0.459363	points		8	2.518	points		8	2.44078	points		8	0.802305	points
12	0.45073	points		12	2.57722	points		12	2.5673	points		12	0.486251	points
21	0.46833	points		21	2.45696	points		21	2.06944	points		21	0.842262	points
14	0.465135	points		14	2.46926	points		14	2.93122	points		14	0.533418	points
16	0.471448	points		16	2.41812	points		16	2.23337	points		16	0.50298	points
19	0.464334	points		19	2.45112	points		19	2.07185	points		19	0.404208	points
20	0.470785	points		20	2.42408	points		20	2.3448	points		20	0.427207	points
13	0.441181	points		13	2.71105	points		13	1.96314	points		13	0.436127	points
16	0.464855	points		16	2.478	points		16	2.41016	points		16	0.59505	points
10	0.464609	points		10	2.47098	points		10	2.38371	points		10	0.40407	points
14	0.458649	points		14	2.53345	points		14	2.13161	points		14	0.902834	points
9	0.458026	points		9	2.5308	points		9	2.61346	points		9	0.450176	points
16	0.459902	points		16	2.49914	points		16	2.49459	points		16	1.22619	points
12	0.458315	points		12	2.53115	points		12	2.44096	points		12	0.492004	points
10	0.461771	points		10	2.47376	points		10	2.48802	points		10	0.546856	points
14	0.465746	points		14	2.46364	points		14	2.15445	points		14	0.340927	points
9	0.461178	points		9	2.49998	points		9	2.01115	points		9	1.07462	points
22	0.469453	points		22	2.42692	points		22	2.44624	points		22	0.457962	points
10	0.44804	points		10	2.60972	points		10	2.5148	points		10	0.548936	points
19	0.466256	points		19	2.51813	points		19	1.99245	points		19	0.472047	points
11	0.455705	points		11	2.54	points		11	2.53977	points		11	0.972475	points
21	0.454782	points		21	2.54699	points		21	2.69798	points		21	0.526207	points
8	0.454803	points		8	2.54153	points		8	3.20197	points		8	0.599558	points
11	0.447786	points		11	2.6191	points		11	2.54024	points		11	0.612743	points
19	0.464445	points		19	2.48155	points		19	2.73009	points		19	0.34195	points
21	0.463273	points		21	2.48735	points		21	1.91819	points		21	0.43354	points
15	0.469096	points		15	2.4324	points		15	1.95358	points		15	0.62994	points
10	0.467483	points		10	2.45963	points		10	2.06281	points		10	0.658776	points
12	0.457404	points		12	2.5234	points		12	2.35391	points		12	0.628034	points
8	0.464851	points		8	2.48488	points		8	2.65821	points		8	0.689928	points
20	0.466089	points		20	2.46463	points		20	2.34995	points		20	0.430502	points
19	0.464244	points		19	2.47746	points		19	2.34477	points		19	0.454392	points
12	0.459094	points		12	2.50434	points		12	2.55616	points		12	0.666145	points
15	0.459635	points		15	2.51417	points		15	2.66031	points		15	0.553962	points
9	0.450672	points		9	2.57846	points		9	2.58548	points		9	0.356245	points
10	0.469212	points		10	2.45001	points		10	2.04323	points		10	0.531591	points
14	0.464014	points		14	2.47319	points		14	2.23894	points		14	0.582002	points
19	0.459592	points		19	2.50077	points		19	2.40037	points		19	0.857644	points
13	0.458762	points		13	2.51634	points		13	1.90892	points		13	0.98071	points
15	0.45522	points		15	2.52578	points		15	2.72821	points		15	1.00379	points
10	0.452769	points		10	2.56384	points		10	2.65495	points		10	0.505907	points
10	0.459646	points		10	2.51121	points		10	2.52883	points		10	0.626961	points
22	0.463919	points		22	2.4789	points		22	2.42322	points		22	0.560079	points
15	0.453215	points		15	2.54841	points		15	2.53725	points		15	0.368147	points
14	0.456846	points		14	2.52928	points		14	2.34838	points		14	0.81292	points
9	0.470163	points		9	2.42561	points		9	2.14135	points		9	0.87947	points
12	0.474955	points		12	2.40102	points		12	2.51158	points		12	0.64584	points
15	0.470306	points		15	2.4264	points		15	1.9571	points		15	0.586348	points
11	0.457672	points		11	2.52528	points		11	1.78134	points		11	1.03028	points
19	0.462511	points		19	2.49234	points		19	2.29882	points		19	0.744362	points
13	0.455009	points		13	2.52619	points		13	2.80318	points		13	0.435127	points
9	0.463362	points		9	2.47335	points		9	2.37833	points		9	0.859454	points
9	0.455923	points		9	2.53473	points		9	2.49406	points		9	0.692897	points
14	0.456221	points		14	2.52247	points		14	2.79905	points		14	0.529676	points
9	0.462453	points		9	2.49056	points		9	2.31827	points		9	0.437647	points
12	0.448798	points		12	2.60537	points		12	2.817	points		12	0.623728	points
11	0.454051	points		11	2.54126	points		11	2.20204	points		11	0.448247	points
14	0.462722	points		14	2.47864	points		14	2.79037	points		14	1.27013	points
10	0.454928	points		10	2.56407	points		10	2.29732	points		10	0.396414	points
18	0.459049	points		18	2.51095	points		18	2.84762	points		18	0.500247	points
14	0.460399	points		14	2.50024	points		14	2.33622	points		14	0.691034	points
12	0.4644	points		12	2.46998	points		12	2.34214	points		12	0.412778	points
12	0.46043	points		12	2.50808	points		12	2.17634	points		12	0.55639	points
14	0.456555	points		14	2.54256	points		14	2.39446	points		14	0.611108	points
16	0.451508	points		16	2.56099	points		16	2.60069	points		16	0.419312	points
15	0.462175	points		15	2.47753	points		15	2.43256	points		15	0.509404	points
11	0.451829	points		11	2.55599	points		11	2.71666	points		11	0.547072	points
21	0.459945	points		21	2.50434	points		21	2.0586	points		21	0.494006	points
15	0.4718	points		15	2.43002	points		15	2.04243	points		15	0.757428	points
12	0.459456	points		12	2.50536	points		12	2.79216	points		12	0.833201	points
9	0.467997	points		9	2.46176	points		9	2.1092	points		9	0.761908	points
22	0.471257	points		22	2.42838	points		22	2.46818	points		22	0.663762	points
11	0.45468	points		11	2.53779	points		11	2.69377	points		11	0.628852	points
13	0.46331	points		13	2.48517	points		13	2.21912	points		13	0.3849	points
14	0.450533	points		14	2.58645	points		14	2.49633	points		14	0.548424	points
20	0.462952	points		20	2.49537	points		20	2.14637	points		20	0.456506	points
13	0.473876	points		13	2.41232	points		13	2.27728	points		13	0.832397	points
8	0.466401	points		8	2.45776	points		8	2.66163	points		8	0.394378	points
14	0.463455	points		14	2.47307	points		14	2.37687	points		14	0.758086	points
13	0.456281	points		13	2.52834	points		13	2.22152	points		13	0.733854	points
14	0.459957	points		14	2.516	points		14	2.04479	points		14	0.698206	points
8	0.46321	points		8	2.48073	points		8	2.5052	points		8	0.654688	points
15	0.463601	points		15	2.47268	points		15	2.38255	points		15	1.50985	points
18	0.462342	points		18	2.48896	points		18	2.70864	points		18	0.430467	points
9	0.461333	points		9	2.48283	points		9	2.39684	points		9	0.471881	points
19	0.464908	points		19	2.47133	points		19	2.53133	points		19	0.453814	points
15	0.466963	points		15	2.45043	points		15	2.57221	points		15	0.522331	points
15	0.451573	points		15	2.57243	points		15	2.32855	points		15	0.610422	points
14	0.463906	points		14	2.47995	points		14	2.66681	points		14	0.446992	points
11	0.464197	points		11	2.46016	points		11	2.70148	points		11	0.459784	points
13	0.451675	points		13	2.56698	points		13	3.03345	points		13	0.675915	points
16	0.458153	points		16	2.51966	points		16	2.71469	points		16	0.638907	points
12	0.470905	points		12	2.42534	points		12	2.12781	points		12	0.610465	points
21	0.470947	points		21	2.45035	points		21	2.24424	points		21	0.410572	points
19	0.46969	points		19	2.425	points		19	2.14784	points		19	0.492679	points
10	0.454317	points		10	2.53752	points		10	2.52336	points		10	0.490572	points
18	0.458806	points		18	2.52035	points		18	2.32371	points		18	0.458997	points
21	0.461311	points		21	2.48366	points		21	3.03389	points		21	0.718878	points
19	0.458489	points		19	2.51957	points		19	2.34202	points		19	0.633028	points
16	0.457976	points		16	2.53948	points		16	2.58762	points		16	0.490118	points
20	0.454273	points		20	2.55849	points		20	2.60977	points		20	0.739458	points
10	0.463231	points		10	2.47217	points		10	2.79072	points		10	0.647304	points
17	0.456537	points		17	2.54282	points		17	2.40631	points		17	0.565363	points
17	0.456429	points		17	2.52059	points		17	2.27235	points		17	0.575469	points
6	0.459179	points		6	2.54076	points		6	2.24552	points		6	0.606274	points
10	0.476899	points		10	2.38235	points		10	2.80555	points		10	0.598265	points
21	0.46282	points		21	2.4958	points		21	2.47449	points		21	0.830944	points
6	0.466574	points		6	2.46837	points		6	2.30296	points		6	0.655626	points
13	0.454275	points		13	2.55073	points		13	2.77489	points		13	0.600149	points
21	0.475975	points		21	2.38711	points		21	2.38708	points		21	0.373848	points
9	0.46056	points		9	2.5052	points		9	2.39976	points		9	0.744098	points
19	0.461587	points		19	2.48867	points		19	2.74358	points		19	0.50361	points
18	0.459604	points		18	2.50272	points		18	2.59357	points		18	0.633705	points
14	0.45929	points		14	2.527	points		14	2.24584	points		14	0.68079	points
12	0.466187	points		12	2.47246	points		12	2.78825	points		12	0.58567	points
9	0.46645	points		9	2.47033	points		9	2.46753	points		9	0.672336	points
12	0.462854	points		12	2.49297	points		12	2.55783	points		12	0.509006	points
13	0.452139	points		13	2.57916	points		13	2.72977	points		13	0.702578	points
21	0.462493	points		21	2.50446	points		21	1.8792	points		21	0.479104	points
13	0.458483	points		13	2.53707	points		13	2.53034	points		13	0.520602	points
14	0.466402	points		14	2.47427	points		14	2.61308	points		14	0.370512	points
18	0.463691	points		18	2.47307	points		18	2.18068	points		18	0.316371	points
13	0.444367	points		13	2.64189	points		13	2.44281	points		13	0.514388	points
11	0.454463	points		11	2.53694	points		11	2.57026	points		11	0.532476	points
19	0.4623	points		19	2.49615	points		19	2.4661	points		19	0.544316	points
14	0.465447	points		14	2.46597	points		14	2.61841	points		14	0.533385	points
15	0.460919	points		15	2.50424	points		15	2.13359	points		15	0.49502	points
21	0.463603	points		21	2.48602	points		21	2.16142	points		21	0.555213	points
18	0.451198	points		18	2.57473	points		18	2.68915	points		18	0.673064	points
22	0.464429	points		22	2.47316	points		22	2.06239	points		22	0.356531	points
12	0.45955	points		12	2.51508	points		12	2.11478	points		12	0.497507	points
12	0.46706	points		12	2.44695	points		12	2.8774	points		12	0.51281	points
22	0.468819	points		22	2.45731	points		22	2.12039	points		22	0.586541	points
6	0.45738	points		6	2.54735	points		6	2.34708	points		6	0.669888	points
15	0.454591	points		15	2.56825	points		15	2.42592	points		15	0.417649	points
19	0.476317	points		19	2.39915	points		19	2.56209	points		19	0.376336	points
14	0.460379	points		14	2.49872	points		14	2.87358	points		14	0.675925	points
19	0.465137	points		19	2.46118	points		19	2.2192	points		19	0.668724	points
16	0.462894	points		16	2.47438	points		16	2.14277	points		16	0.377103	points
13	0.459379	points		13	2.51943	points		13	2.47116	points		13	0.375439	points
18	0.458962	points		18	2.51839	points		18	3.2365	points		18	0.719025	points
13	0.462009	points		13	2.4828	points		13	2.26102	points		13	0.556747	points
21	0.458403	points		21	2.53115	points		21	2.00646	points		21	0.698246	points
20	0.463522	points		20	2.46161	points		20	2.04691	points		20	0.708838	points
16	0.460379	points		16	2.49097	points		16	2.45577	points		16	1.17388	points
12	0.45205	points		12	2.57013	points		12	2.42412	points		12	0.589371	points
16	0.473685	points		16	2.40697	points		16	2.45094	points		16	0.515401	points
7	0.464333	points		7	2.45557	points		7	2.38905	points		7	0.505464	points
14	0.460843	points		14	2.49292	points		14	2.4427	points		14	0.549721	points
13	0.451883	points		13	2.58305	points		13	2.95136	points		13	0.899537	points
21	0.467209	points		21	2.4459	points		21	2.01078	points		21	0.449216	points
14	0.461474	points		14	2.50363	points		14	2.19792	points		14	0.473569	points
19	0.467664	points		19	2.44547	points		19	2.35675	points		19	0.795094	points
18	0.461346	points		18	2.50607	points		18	2.1883	points		18	0.43379	points
11	0.462844	points		11	2.48308	points		11	2.81262	points		11	0.605387	points
19	0.468931	points		19	2.45054	points		19	2.44713	points		19	0.578923	points
18	0.457055	points		18	2.53133	points		18	2.61004	points		18	0.68916	points
11	0.464111	points		11	2.49163	points		11	2.30376	points		11	0.429761	points
19	0.452919	points		19	2.55724	points		19	2.98997	points		19	0.342193	points
16	0.460338	points		16	2.5005	points		16	2.49211	points		16	0.450301	points
13	0.454035	points		13	2.54641	points		13	2.58096	points		13	1.24905	points
10	0.460123	points		10	2.49667	points		10	2.62757	points		10	0.499114	points
14	0.454161	points		14	2.5549	points		14	2.53115	points		14	0.5893	points
16	0.464097	points		16	2.49225	points		16	2.555	points		16	0.364512	points
21	0.458813	points		21	2.50587	points		21	2.49524	points		21	0.578151	points
8	0.464057	points		8	2.48842	points		8	2.62366	points		8	0.513025	points
17	0.472511	points		17	2.42701	points		17	2.23754	points		17	0.580317	points
15	0.463991	points		15	2.49188	points		15	2.12239	points		15	0.539735	points
14	0.457608	points		14	2.53603	points		14	2.29077	points		14	0.477301	points
21	0.457029	points		21	2.52621	points		21	2.34243	points		21	0.458047	points
19	0.464347	points		19	2.49946	points		19	2.5216	points		19	0.547968	points
9	0.445253	points		9	2.61125	points		9	2.8894	points		9	0.563611	points
14	0.461039	points		14	2.48824	points		14	1.99498	points		14	0.567218	points
10	0.458217	points		10	2.50885	points		10	2.67108	points		10	0.698574	points
21	0.462843	points		21	2.47642	points		21	2.62811	points		21	0.563348	points
14	0.462333	points		14	2.48361	points		14	2.52039	points		14	0.92614	points
22	0.47005	points		22	2.42378	points		22	2.02112	points		22	0.703999	points
17	0.451501	points		17	2.56477	points		17	2.59694	points		17	0.537448	points
14	0.466218	points		14	2.47746	points		14	2.06753	points		14	0.527759	points
8	0.453982	points		8	2.54213	points		8	3.19442	points		8	0.673474	points
15	0.460948	points		15	2.51096	points		15	2.52441	points		15	0.610525	points
10	0.465545	points		10	2.47995	points		10	2.55613	points		10	0.504625	points
17	0.454356	points		17	2.55456	points		17	2.54357	points		17	0.358275	points
17	0.469216	points		17	2.46196	points		17	2.07795	points		17	0.574394	points
15	0.463821	points		15	2.48048	points		15	2.34693	points		15	0.942304	points
11	0.456514	points		11	2.52979	points		11	2.14913	points		11	0.505616	points
17	0.469645	points		17	2.44555	points		17	2.37568	points		17	0.43261	points
11	0.462306	points		11	2.50026	points		11	2.4	points		11	0.666595	points
15	0.464596	points		15	2.46915	points		15	2.51121	points		15	0.312154	points
13	0.458475	points		13	2.53983	points		13	2.73939	points		13	0.510915	points
9	0.45708	points		9	2.52085	points		9	3.16807	points		9	0.486268	points
15	0.461307	points		15	2.50111	points		15	2.51927	points		15	0.5036	points
11	0.458466	points		11	2.52427	points		11	2.42661	points		11	0.548785	points
15	0.453487	points		15	2.56798	points		15	2.60408	points		15	0.612683	points
8	0.457131	points		8	2.51115	points		8	2.66318	points		8	0.359248	points
21	0.472827	points		21	2.40628	points		21	2.37085	points		21	0.878699	points
21	0.456278	points		21	2.5207	points		21	1.83697	points		21	0.453248	points
11	0.452641	points		11	2.55788	points		11	2.65149	points		11	0.694204	points
14	0.465972	points		14	2.47653	points		14	2.8019	points		14	0.427888	points
11	0.466231	points		11	2.4599	points		11	2.40859	points		11	0.441883	points
19	0.456527	points		19	2.52656	points		19	2.54193	points		19	0.934089	points
19	0.46074	points		19	2.4948	points		19	2.42654	points		19	0.839698	points
8	0.462876	points		8	2.47986	points		8	2.50514	points		8	0.872116	points
13	0.469318	points		13	2.43476	points		13	2.29896	points		13	0.55863	points
17	0.471708	points		17	2.42346	points		17	2.37147	points		17	0.475791	points
13	0.463422	points		13	2.47386	points		13	2.3347	points		13	0.505802	points
20	0.467611	points		20	2.44677	points		20	2.16056	points		20	0.853037	points
15	0.465164	points		15	2.47133	points		15	2.36008	points		15	0.519851	points
15	0.46262	points		15	2.47896	points		15	2.86139	points		15	0.989637	points
22	0.465354	points		22	2.4657	points		22	2.51115	points		22	0.524088	points
22	0.462454	points		22	2.50683	points		22	2.36923	points		22	0.405377	points
16	0.459922	points		16	2.52253	points		16	2.66224	points		16	0.46754	points
18	0.470125	points		18	2.43042	points		18	2.25757	points		18	0.915628	points
15	0.475404	points		15	2.40204	points		15	1.98748	points		15	0.513387	points
16	0.450706	points		16	2.56889	points		16	2.40439	points		16	0.442573	points
17	0.452752	points		17	2.55133	points		17	2.91752	points		17	0.565346	points
10	0.456868	points		10	2.52119	points		10	2.7154	points		10	0.376845	points
17	0.47831	points		17	2.38375	points		17	2.94939	points		17	0.669948	points
20	0.45734	points		20	2.52596	points		20	2.37595	points		20	0.580248	points
16	0.46606	points		16	2.48111	points		16	2.27677	points		16	0.652946	points
17	0.471613	points		17	2.41946	points		17	2.24058	points		17	1.02076	points
15	0.457214	points		15	2.52253	points		15	2.61469	points		15	0.458939	points
13	0.453238	points		13	2.5641	points		13	2.5204	points		13	0.546326	points
20	0.469247	points		20	2.46211	points		20	2.3176	points		20	0.804688	points
13	0.465227	points		13	2.47516	points		13	2.44559	points		13	0.543409	points
11	0.460941	points		11	2.50357	points		11	2.25976	points		11	0.568833	points
21	0.461438	points		21	2.48459	points		21	2.31299	points		21	0.532349	points
13	0.453284	points		13	2.55609	points		13	2.58454	points		13	0.470458	points
17	0.460562	points		17	2.50398	points		17	2.24658	points		17	0.467644	points
15	0.461513	points		15	2.49484	points		15	2.61459	points		15	0.596749	points
21	0.46649	points		21	2.44092	points		21	2.17201	points		21	0.446703	points
9	0.461954	points		9	2.49778	points		9	2.30534	points		9	0.336547	points
20	0.463972	points		20	2.47159	points		20	2.31012	points		20	0.545708	points
13	0.471826	points		13	2.43361	points		13	2.45739	points		13	0.511254	points
16	0.470691	points		16	2.42213	points		16	2.48747	points		16	0.764944	points
14	0.460946	points		14	2.50398	points		14	1.80389	points		14	0.681612	points
11	0.446602	points		11	2.60618	points		11	2.46822	points		11	0.56851	points
21	0.46243	points		21	2.49275	points		21	2.27003	points		21	0.54496	points
21	0.456689	points		21	2.53115	points		21	2.42028	points		21	0.42368	points
11	0.462276	points		11	2.48874	points		11	2.46869	points		11	0.583737	points
8	0.46788	points		8	2.4518	points		8	2.83932	points		8	0.726729	points
19	0.465514	points		19	2.4641	points		19	3.00943	points		19	0.580761	points
15	0.458386	points		15	2.53173	points		15	2.4552	points		15	0.400596	points
16	0.456957	points		16	2.54735	points		16	2.89114	points		16	0.647743	points
19	0.464253	points		19	2.47746	points		19	2.62395	points		19	0.387751	points
9	0.453131	points		9	2.54613	points		9	2.44153	points		9	0.452659	points
21	0.45367	points		21	2.57452	points		21	2.35835	points		21	0.496924	points
13	0.465077	points		13	2.45829	points		13	2.02237	points		13	0.978802	points
18	0.454905	points		18	2.52219	points		18	2.46512	points		18	1.03464	points
21	0.456951	points		21	2.53159	points		21	2.64082	points		21	0.356054	points
14	0.461549	points		14	2.49863	points		14	2.38871	points		14	0.31978	points
16	0.466534	points		16	2.46284	points		16	2.39176	points		16	0.49124	points
12	0.461883	points		12	2.505	points		12	2.38421	points		12	0.599738	points
21	0.457221	points		21	2.5143	points		21	2.26022	points		21	1.02465	points
9	0.446989	points		9	2.61763	points		9	2.69212	points		9	0.375593	points
8	0.468497	points		8	2.43153	points		8	2.33339	points		8	0.475606	points
15	0.453868	points		15	2.5638	points		15	2.52222	points		15	0.439194	points
12	0.450164	points		12	2.57846	points		12	2.9128	points		12	0.326441	points
11	0.457281	points		11	2.53243	points		11	2.51824	points		11	0.595769	points
10	0.460707	points		10	2.50051	points		10	2.32337	points		10	0.903238	points
16	0.452471	points		16	2.56554	points		16	3.14509	points		16	0.38311	points
18	0.457136	points		18	2.51344	points		18	2.87377	points		18	0.356328	points
18	0.462498	points		18	2.47233	points		18	2.49871	points		18	0.936733	points
8	0.461039	points		8	2.50128	points		8	2.14957	points		8	0.399355	points
16	0.45628	points		16	2.5423	points		16	2.5577	points		16	0.419106	points
13	0.462532	points		13	2.48561	points		13	2.20975	points		13	0.81953	points
15	0.45589	points		15	2.51829	points		15	2.85256	points		15	0.61385	points
10	0.464169	points		10	2.47124	points		10	2.37066	points		10	0.659415	points
10	0.465755	points		10	2.48166	points		10	3.04532	points		10	0.860128	points
14	0.458529	points		14	2.50973	points		14	2.52315	points		14	0.548535	points
10	0.468717	points		10	2.44972	points		10	2.24131	points		10	0.433578	points
10	0.452599	points		10	2.56074	points		10	2.59962	points		10	0.452508	points
15	0.465652	points		15	2.45292	points		15	2.42569	points		15	0.521197	points
9	0.464071	points		9	2.49163	points		9	2.59493	points		9	0.369397	points
15	0.462385	points		15	2.50847	points		15	1.99201	points		15	0.68682	points
12	0.471742	points		12	2.41358	points		12	2.05281	points		12	0.556958	points
14	0.463328	points		14	2.50974	points		14	2.43873	points		14	0.504739	points
10	0.460608	points		10	2.4958	points		10	2.77175	points		10	0.879362	points
13	0.452054	points		13	2.5589	points		13	2.58447	points		13	0.529071	points
21	0.461651	points		21	2.51641	points		21	2.26457	points		21	0.577353	points
12	0.464269	points		12	2.46339	points		12	1.94826	points		12	0.736297	points
10	0.453999	points		10	2.53805	points		10	2.61846	points		10	0.638628	points
9	0.474765	points		9	2.4004	points		9	2.37092	points		9	0.47235	points
20	0.451471	points		20	2.58555	points		20	1.67991	points		20	0.733278	points
19	0.447447	points		19	2.60309	points		19	2.35212	points		19	0.627041	points
12	0.463157	points		12	2.49537	points		12	2.48142	points		12	0.846495	points
10	0.463229	points		10	2.48483	points		10	2.36619	points		10	0.493596	points
19	0.468752	points		19	2.43737	points		19	2.81513	points		19	0.649407	points
9	0.462576	points		9	2.48326	points		9	2.79753	points		9	0.569898	points
19	0.46367	points		19	2.48449	points		19	2.73614	points		19	0.570321	points
9	0.463286	points		9	2.48039	points		9	2.72295	points		9	0.487	points
14	0.458332	points		14	2.51379	points		14	2.20899	points		14	0.444381	points
9	0.45462	points		9	2.55583	points		9	2.55593	points		9	1.02951	points
12	0.465376	points		12	2.47479	points		12	2.28373	points		12	0.355128	points
18	0.465225	points		18	2.46114	points		18	2.79164	points		18	0.848455	points
15	0.463307	points		15	2.47333	points		15	2.94717	points		15	0.499585	points
16	0.451603	points		16	2.57789	points		16	2.33484	points		16	0.499196	points
19	0.466739	points		19	2.4575	points		19	2.19895	points		19	0.405733	points
17	0.471747	points		17	2.41652	points		17	2.46209	points		17	0.447367	points
16	0.456532	points		16	2.54239	points		16	2.94408	points		16	0.425438	points
15	0.476436	points		15	2.40281	points		15	2.78552	points		15	0.555703	points
11	0.463861	points		11	2.48583	points		11	2.20883	points		11	0.567917	points
19	0.466824	points		19	2.47372	points		19	2.08444	points		19	0.581541	points
9	0.451752	points		9	2.56503	points		9	3.07059	points		9	0.534275	points
10	0.462728	points		10	2.47335	points		10	2.15765	points		10	0.907747	points
14	0.45388	points		14	2.55277	points		14	2.53805	points		14	0.588206	points
17	0.462302	points		17	2.49866	points		17	2.4976	points		17	0.504866	points
22	0.463984	points		22	2.44813	points		22	2.39147	points		22	0.510983	points
18	0.467304	points		18	2.44773	points		18	2.74137	points		18	0.504496	points
14	0.459089	points		14	2.50323	points		14	2.87647	points		14	0.58522	points
10	0.461772	points		10	2.50794	points		10	2.00211	points		10	0.386708	points
16	0.465487	points		16	2.4614	points		16	2.16712	points		16	0.478182	points
22	0.461096	points		22	2.50886	points		22	2.18312	points		22	0.55207	points
14	0.458279	points		14	2.518	points		14	2.98059	points		14	0.822868	points
13	0.457817	points		13	2.52426	points		13	2.33203	points		13	0.413884	points
16	0.456707	points		16	2.53733	points		16	2.36023	points		16	0.621592	points
22	0.463414	points		22	2.48517	points		22	1.99789	points		22	0.422141	points
20	0.460342	points		20	2.51069	points		20	2.41786	points		20	0.555989	points
14	0.47829	points		14	2.41758	points		14	2.53985	points		14	0.703182	points
15	0.461634	points		15	2.50454	points		15	2.80684	points		15	0.537896	points
9	0.446997	points		9	2.61667	points		9	2.51195	points		9	0.487086	points
11	0.460831	points		11	2.48724	points		11	2.25897	points		11	0.518618	points
7	0.467702	points		7	2.4647	points		7	2.21637	points		7	0.276145	points
17	0.464878	points		17	2.46042	points		17	1.90482	points		17	0.52732	points
21	0.469853	points		21	2.44298	points		21	2.10502	points		21	1.20692	points
8	0.470228	points		8	2.43183	points		8	2.13737	points		8	0.763276	points
15	0.46229	points		15	2.47651	points		15	2.58884	points		15	0.623606	points
14	0.466305	points		14	2.45565	points		14	2.61385	points		14	0.406866	points
13	0.463754	points		13	2.47237	points		13	2.77673	points		13	0.442822	points
7	0.455046	points		7	2.54153	points		7	2.73909	points		7	0.563468	points
13	0.459972	points		13	2.50572	points		13	2.48177	points		13	0.54806	points
10	0.456149	points		10	2.52809	points		10	2.51412	points		10	0.429426	points
13	0.472789	points		13	2.41224	points		13	2.23811	points		13	0.809489	points
21	0.47549	points		21	2.40615	points		21	1.78991	points		21	0.409533	points
12	0.461279	points		12	2.5099	points		12	2.10188	points		12	0.422661	points
10	0.446615	points		10	2.60384	points		10	2.69773	points		10	0.509194	points
19	0.452795	points		19	2.55975	points		19	2.58871	points		19	0.620879	points
11	0.456965	points		11	2.53438	points		11	2.82056	points		11	0.484744	points
10	0.466574	points		10	2.47708	points		10	2.11521	points		10	0.61264	points
15	0.456591	points		15	2.53064	points		15	2.46145	points		15	0.640354	points
15	0.459647	points		15	2.50961	points		15	2.11739	points		15	0.411612	points
13	0.459819	points		13	2.49248	points		13	2.67988	points		13	0.456649	points
19	0.470723	points		19	2.45624	points		19	2.28181	points		19	1.10825	points
14	0.461924	points		14	2.47559	points		14	2.4384	points		14	0.419891	points
16	0.464053	points		16	2.48201	points		16	2.17348	points		16	0.599199	points
15	0.461633	points		15	2.4985	points		15	2.23116	points		15	0.412729	points
15	0.461633	points		15	2.50242	points		15	2.03314	points		15	0.61641	points
9	0.454987	points		9	2.56424	points		9	2.48253	points		9	0.687057	points
15	0.475427	points		15	2.39593	points		15	2.14227	points		15	0.83987	points
15	0.462634	points		15	2.47642	points		15	2.44386	points		15	0.423158	points
9	0.465959	points		9	2.46837	points		9	1.84209	points		9	0.640935	points
15	0.451978	points		15	2.58427	points		15	2.5875	points		15	0.656022	points
14	0.455289	points		14	2.52783	points		14	2.45476	points		14	0.382918	points
11	0.461444	points		11	2.49423	points		11	2.86236	points		11	0.428071	points
16	0.444459	points		16	2.62416	points		16	2.37417	points		16	0.431376	points
19	0.463251	points		19	2.48326	points		19	2.5032	points		19	0.314882	points
15	0.468038	points		15	2.4392	points		15	2.76815	points		15	0.522614	points
12	0.459388	points		12	2.50689	points		12	2.36914	points		12	0.422365	points
17	0.467666	points		17	2.45635	points		17	2.05386	points		17	0.536823	points
11	0.455654	points		11	2.52672	points		11	2.61663	points		11	0.509674	points
12	0.450415	points		12	2.58337	points		12	2.69186	points		12	0.465883	points
18	0.453457	points		18	2.55041	points		18	2.49258	points		18	0.526573	points
21	0.452943	points		21	2.57065	points		21	2.23076	points		21	0.481796	points
14	0.469123	points		14	2.44172	points		14	2.31608	points		14	0.591113	points
17	0.45262	points		17	2.56614	points		17	2.80719	points		17	0.420321	points
18	0.459093	points		18	2.51487	points		18	2.07726	points		18	0.560516	points
14	0.456223	points		14	2.53127	points		14	2.34462	points		14	0.578984	points
11	0.459312	points		11	2.53119	points		11	2.70486	points		11	0.452577	points
21	0.460639	points		21	2.49796	points		21	2.26721	points		21	0.646763	points
10	0.454556	points		10	2.54894	points		10	2.04604	points		10	0.517056	points
14	0.476847	points		14	2.38761	points		14	2.45038	points		14	0.325493	points
10	0.461932	points		10	2.48535	points		10	2.53565	points		10	0.532596	points
22	0.468312	points		22	2.44619	points		22	2.46523	points		22	0.697809	points
8	0.459827	points		8	2.50659	points		8	2.14334	points		8	0.563767	points
15	0.472722	points		15	2.40636	points		15	2.36275	points		15	0.815921	points
21	0.459021	points		21	2.50859	points		21	2.27769	points		21	0.530618	points
21	0.460477	points		21	2.50233	points		21	2.1779	points		21	0.86252	points
14	0.463617	points		14	2.47777	points		14	2.49237	points		14	0.639603	points
13	0.447492	points		13	2.59694	points		13	2.21202	points		13	0.576537	points
15	0.460939	points		15	2.51095	points		15	2.61967	points		15	0.727812	points
10	0.45844	points		10	2.52035	points		10	2.22146	points		10	0.60623	points
15	0.466253	points		15	2.46428	points		15	2.18578	points		15	0.326094	points
16	0.474153	points		16	2.40731	points		16	2.12994	points		16	0.861263	points
20	0.457355	points		20	2.5098	points		20	3.13179	points		20	0.424366	points
9	0.454563	points		9	2.53477	points		9	2.62773	points		9	0.482946	points
15	0.459723	points		15	2.49082	points		15	2.57757	points		15	0.655939	points
17	0.455244	points		17	2.54752	points		17	2.37258	points		17	0.585511	points
15	0.465787	points		15	2.46924	points		15	2.68436	points		15	0.67956	points
13	0.452227	points		13	2.5726	points		13	3.09835	points		13	0.743245	points
11	0.461248	points		11	2.49893	points		11	3.53102	points		11	0.485033	points
16	0.465776	points		16	2.46132	points		16	2.60752	points		16	0.613914	points
12	0.475831	points		12	2.39445	points		12	2.76336	points		12	0.406482	points
17	0.458733	points		17	2.50172	points		17	2.28709	points		17	0.910271	points
15	0.460005	points		15	2.49745	points		15	2.76156	points		15	0.359383	points
11	0.461202	points		11	2.50267	points		11	3.01128	points		11	0.501208	points
9	0.454101	points		9	2.55363	points		9	2.68825	points		9	0.699328	points
19	0.458736	points		19	2.5295	points		19	2.07705	points		19	0.560651	points
15	0.456991	points		15	2.52145	points		15	2.27148	points		15	0.331216	points
27	0.456549	points		27	2.52743	points		27	2.11924	points		27	0.542789	points
27	0.462415	points		27	2.47549	points		27	3.18993	points		27	0.504417	points
33	0.466984	points		33	2.4816	points		33	2.19482	points		33	0.585447	points
27	0.477376	points		27	2.38283	points		27	2.27543	points		27	1.00767	points
35	0.458011	points		35	2.56856	points		35	1.98929	points		35	0.86837	points
22	0.463173	points		22	2.47762	points		22	3.94998	points		22	0.780283	points
29	0.476282	points		29	2.39405	points		29	2.47946	points		29	0.468524	points
29	0.468066	points		29	2.4529	points		29	2.38248	points		29	1.02752	points
35	0.469625	points		35	2.44908	points		35	2.11451	points		35	0.624743	points
24	0.479548	points		24	2.37289	points		24	2.37861	points		24	0.986105	points
27	0.459185	points		27	2.52154	points		27	1.973	points		27	0.6949	points
26	0.457022	points		26	2.53779	points		26	2.52988	points		26	0.523363	points
30	0.460452	points		30	2.50792	points		30	2.37403	points		30	0.608171	points
23	0.467873	points		23	2.46519	points		23	2.50317	points		23	0.677868	points
26	0.464446	points		26	2.4623	points		26	2.45064	points		26	0.524337	points
30	0.456278	points		30	2.5309	points		30	2.5871	points		30	0.685352	points
25	0.454082	points		25	2.54441	points		25	2.58359	points		25	0.505336	points
30	0.467357	points		30	2.47108	points		30	2.33539	points		30	0.938656	points
34	0.466721	points		34	2.45751	points		34	2.32229	points		34	0.571277	points
25	0.473287	points		25	2.40577	points		25	2.23705	points		25	0.593881	points
28	0.46917	points		28	2.43469	points		28	2.02804	points		28	0.411545	points
32	0.468961	points		32	2.43704	points		32	1.92702	points		32	0.934795	points
26	0.452375	points		26	2.56895	points		26	2.42323	points		26	1.16912	points
31	0.461476	points		31	2.50601	points		31	2.09591	points		31	0.546877	points
36	0.479092	points		36	2.40082	points		36	2.35837	points		36	0.611964	points
29	0.456962	points		29	2.52459	points		29	2.41914	points		29	0.571813	points
31	0.448426	points		31	2.61475	points		31	2.1168	points		31	0.832525	points
27	0.461945	points		27	2.49042	points		27	2.35651	points		27	0.934013	points
34	0.461681	points		34	2.50254	points		34	2.3844	points		34	0.8415	points
33	0.467054	points		33	2.47579	points		33	2.4847	points		33	0.557043	points
33	0.459265	points		33	2.52168	points		33	3.18149	points		33	0.759634	points
28	0.470752	points		28	2.43205	points		28	2.33261	points		28	0.396504	points
29	0.456678	points		29	2.51966	points		29	2.17836	points		29	0.318235	points
22	0.469906	points		22	2.43793	points		22	2.48793	points		22	0.82315	points
26	0.476247	points		26	2.39234	points		26	2.2677	points		26	0.742344	points
25	0.469822	points		25	2.4394	points		25	1.81148	points		25	0.794818	points
22	0.469599	points		22	2.42772	points		22	1.90823	points		22	0.716803	points
35	0.476776	points		35	2.38878	points		35	1.99651	points		35	0.539068	points
22	0.458679	points		22	2.51873	points		22	2.43979	points		22	0.694931	points
27	0.467473	points		27	2.46057	points		27	2.17506	points		27	0.578317	points
35	0.461705	points		35	2.48834	points		35	1.81303	points		35	0.501158	points
27	0.475104	points		27	2.38192	points		27	2.56752	points		27	0.507663	points
23	0.476282	points		23	2.39733	points		23	2.18495	points		23	0.445357	points
32	0.452724	points		32	2.56291	points		32	1.95888	points		32	0.872694	points
32	0.465946	points		32	2.45777	points		32	2.98687	points		32	0.677791	points
33	0.471199	points		33	2.43447	points		33	2.01333	points		33	0.449908	points
33	0.471812	points		33	2.4301	points		33	1.72005	points		33	0.477826	points
31	0.466833	points		31	2.43753	points		31	2.5087	points		31	0.49225	points
29	0.458279	points		29	2.51592	points		29	2.38945	points		29	0.564954	points
28	0.464977	points		28	2.46944	points		28	2.32624	points		28	0.537605	points
31	0.464054	points		31	2.47335	points		31	1.97128	points		31	0.470567	points
28	0.460266	points		28	2.5081	points		28	2.2641	points		28	0.564397	points
32	0.462254	points		32	2.48964	points		32	2.65393	points		32	0.670981	points
32	0.468082	points		32	2.44148	points		32	2.24353	points		32	0.613615	points
27	0.455772	points		27	2.53635	points		27	2.21515	points		27	0.903684	points
30	0.47191	points		30	2.40818	points		30	2.57843	points		30	0.729118	points
33	0.464539	points		33	2.4617	points		33	2.1492	points		33	1.15567	points
29	0.465518	points		29	2.44561	points		29	2.59412	points		29	0.778028	points
31	0.459046	points		31	2.50196	points		31	2.45987	points		31	0.696425	points
26	0.462156	points		26	2.49765	points		26	2.5849	points		26	0.659731	points
25	0.463303	points		25	2.48076	points		25	2.2792	points		25	0.695958	points
34	0.460512	points		34	2.49796	points		34	2.76579	points		34	0.942581	points
26	0.469144	points		26	2.43678	points		26	2.67327	points		26	0.521319	points
32	0.458751	points		32	2.51516	points		32	2.39319	points		32	1.14366	points
30	0.462079	points		30	2.47753	points		30	2.50662	points		30	1.04624	points
29	0.465482	points		29	2.46859	points		29	2.33006	points		29	0.621548	points
22	0.468083	points		22	2.45229	points		22	2.49133	points		22	0.514661	points
33	0.476117	points		33	2.4065	points		33	2.32477	points		33	0.419738	points
29	0.471046	points		29	2.42376	points		29	2.08646	points		29	0.587564	points
33	0.46304	points		33	2.49007	points		33	2.00373	points		33	0.507706	points
32	0.463071	points		32	2.50094	points		32	2.19879	points		32	0.899044	points
33	0.469326	points		33	2.44622	points		33	2.58412	points		33	0.475718	points
34	0.476398	points		34	2.39371	points		34	2.15527	points		34	0.800351	points
23	0.468614	points		23	2.43919	points		23	2.31025	points		23	0.586063	points
23	0.469054	points		23	2.45671	points		23	2.28528	points		23	0.795357	points
25	0.459296	points		25	2.52946	points		25	2.00491	points		25	0.695309	points
28	0.457186	points		28	2.53043	points		28	2.64439	points		28	1.06947	points
27	0.476615	points		27	2.38475	points		27	2.28469	points		27	0.825882	points
26	0.466386	points		26	2.45777	points		26	1.83742	points		26	0.605577	points
30	0.461055	points		30	2.5047	points		30	1.91672	points		30	1.30761	points
30	0.466533	points		30	2.46458	points		30	1.95058	points		30	0.630362	points
24	0.469617	points		24	2.45773	points		24	1.91223	points		24	0.853644	points
33	0.458451	points		33	2.53292	points		33	2.20419	points		33	0.690994	points
26	0.46423	points		26	2.48356	points		26	2.73065	points		26	0.537736	points
34	0.473258	points		34	2.4023	points		34	1.98357	points		34	0.931216	points
27	0.485944	points		27	2.31854	points		27	2.1223	points		27	0.561347	points
29	0.456459	points		29	2.52085	points		29	2.56935	points		29	0.808417	points
23	0.451793	points		23	2.56438	points		23	2.66587	points		23	0.646309	points
22	0.461144	points		22	2.50609	points		22	2.29093	points		22	1.10617	points
26	0.462892	points		26	2.47532	points		26	2.446	points		26	1.0324	points
29	0.470942	points		29	2.43646	points		29	1.98006	points		29	1.07962	points
25	0.465462	points		25	2.45123	points		25	2.68792	points		25	0.803705	points
33	0.47143	points		33	2.41588	points		33	2.3438	points		33	0.813379	points
27	0.474706	points		27	2.40644	points		27	2.36187	points		27	0.853484	points
26	0.457542	points		26	2.52222	points		26	2.20487	points		26	0.799154	points
28	0.459101	points		28	2.50462	points		28	2.54551	points		28	0.455408	points
33	0.468337	points		33	2.44935	points		33	2.3328	points		33	0.981151	points
26	0.468735	points		26	2.44279	points		26	3.25385	points		26	0.760496	points
26	0.462831	points		26	2.49086	points		26	1.96853	points		26	0.700725	points
35	0.46742	points		35	2.44932	points		35	2.27556	points		35	1.09427	points
26	0.460292	points		26	2.50979	points		26	2.05445	points		26	0.954805	points
32	0.479004	points		32	2.38119	points		32	2.13803	points		32	0.700151	points
33	0.473774	points		33	2.41767	points		33	2.39777	points		33	0.606242	points
34	0.469393	points		34	2.43873	points		34	2.39356	points		34	0.411641	points
31	0.462338	points		31	2.47799	points		31	2.38518	points		31	0.660643	points
29	0.481555	points		29	2.36862	points		29	2.01015	points		29	0.489652	points
26	0.462951	points		26	2.48729	points		26	2.11211	points		26	0.611614	points
35	0.462082	points		35	2.49138	points		35	2.72078	points		35	0.896165	points
29	0.475552	points		29	2.3998	points		29	2.10398	points		29	0.756864	points
28	0.460087	points		28	2.48589	points		28	2.14407	points		28	0.583604	points
22	0.460665	points		22	2.50427	points		22	2.33672	points		22	1.21072	points
32	0.471083	points		32	2.4437	points		32	2.30919	points		32	1.27018	points
23	0.474254	points		23	2.41827	points		23	2.0438	points		23	0.78202	points
26	0.469786	points		26	2.46047	points		26	1.94601	points		26	0.438841	points
33	0.459321	points		33	2.50979	points		33	2.34522	points		33	1.06298	points
31	0.460288	points		31	2.51176	points		31	2.41796	points		31	1.14134	points
26	0.461832	points		26	2.4977	points		26	2.12452	points		26	0.754853	points
32	0.459585	points		32	2.50051	points		32	2.73812	points		32	0.537029	points
26	0.467518	points		26	2.46902	points		26	2.57572	points		26	0.391978	points
33	0.462564	points		33	2.48315	points		33	2.48421	points		33	0.646917	points
34	0.483403	points		34	2.34062	points		34	2.60911	points		34	0.665746	points
28	0.4624	points		28	2.49425	points		28	2.21257	points		28	0.938951	points
34	0.470623	points		34	2.43571	points		34	1.85983	points		34	0.938161	points
33	0.47396	points		33	2.41406	points		33	2.16173	points		33	0.671111	points
25	0.466637	points		25	2.45208	points		25	2.48984	points		25	0.81594	points
23	0.463892	points		23	2.48407	points		23	2.74483	points		23	0.799373	points
25	0.463401	points		25	2.49372	points		25	2.88065	points		25	0.79831	points
31	0.459108	points		31	2.51507	points		31	2.29853	points		31	0.927712	points
35	0.472169	points		35	2.41914	points		35	2.26782	points		35	0.707078	points
32	0.461309	points		32	2.50244	points		32	1.95949	points		32	0.675698	points
30	0.462056	points		30	2.49504	points		30	2.49769	points		30	1.14244	points
27	0.467411	points		27	2.45202	points		27	2.29615	points		27	0.727677	points
32	0.462378	points		32	2.4872	points		32	2.26654	points		32	0.738194	points
34	0.464514	points		34	2.47684	points		34	2.65201	points		34	0.47985	points
30	0.480711	points		30	2.37709	points		30	2.10859	points		30	0.487657	points
33	0.462985	points		33	2.4737	points		33	2.45141	points		33	0.556294	points
30	0.465052	points		30	2.49138	points		30	2.28975	points		30	0.693104	points
22	0.477812	points		22	2.38745	points		22	2.27025	points		22	0.662122	points
29	0.476621	points		29	2.38659	points		29	2.06707	points		29	0.583385	points
26	0.461824	points		26	2.48221	points		26	2.67321	points		26	0.537319	points
27	0.460303	points		27	2.48698	points		27	2.17072	points		27	0.858308	points
27	0.465285	points		27	2.48399	points		27	2.33035	points		27	0.713156	points
27	0.453803	points		27	2.53817	points		27	2.42963	points		27	0.852911	points
32	0.465714	points		32	2.48482	points		32	2.04266	points		32	0.859581	points
30	0.460515	points		30	2.51228	points		30	2.2176	points		30	0.640929	points
34	0.461845	points		34	2.50113	points		34	2.14559	points		34	1.17266	points
25	0.458282	points		25	2.54985	points		25	2.37495	points		25	0.632701	points
31	0.472025	points		31	2.42873	points		31	1.91524	points		31	0.563515	points
29	0.463343	points		29	2.47523	points		29	2.15476	points		29	0.916244	points
28	0.472285	points		28	2.4154	points		28	1.82566	points		28	0.554472	points
28	0.468077	points		28	2.47927	points		28	2.13028	points		28	0.560679	points
27	0.46848	points		27	2.45851	points		27	2.42183	points		27	0.404845	points
22	0.45627	points		22	2.54478	points		22	2.21306	points		22	0.620302	points
23	0.461198	points		23	2.50522	points		23	2.20827	points		23	0.556236	points
26	0.466488	points		26	2.44697	points		26	2.47215	points		26	0.662448	points
26	0.460245	points		26	2.49843	points		26	2.58891	points		26	0.679221	points
30	0.482443	points		30	2.35832	points		30	2.33635	points		30	0.464535	points
25	0.480669	points		25	2.36981	points		25	2.10346	points		25	0.535496	points
27	0.469486	points		27	2.42903	points		27	2.49035	points		27	0.759428	points
32	0.466226	points		32	2.46645	points		32	2.20293	points		32	1.10301	points
29	0.480163	points		29	2.37087	points		29	2.36961	points		29	0.419755	points
30	0.470921	points		30	2.43553	points		30	2.46556	points		30	0.599334	points
27	0.458851	points		27	2.50911	points		27	2.08666	points		27	0.476417	points
27	0.465531	points		27	2.46766	points		27	2.23138	points		27	0.602287	points
29	0.450254	points		29	2.59125	points		29	2.20615	points		29	0.907331	points
35	0.46684	points		35	2.48153	points		35	2.45785	points		35	0.451756	points
31	0.476004	points		31	2.4112	points		31	2.3918	points		31	1.14081	points
22	0.468627	points		22	2.45148	points		22	2.04112	points		22	0.722399	points
26	0.468343	points		26	2.44331	points		26	2.66924	points		26	1.23098	points
24	0.460504	points		24	2.49932	points		24	3.0321	points		24	0.499101	points
23	0.472451	points		23	2.4277	points		23	2.03609	points		23	0.438376	points
30	0.457397	points		30	2.53788	points		30	2.71562	points		30	0.579439	points
27	0.457802	points		27	2.5195	points		27	2.41692	points		27	0.724075	points
31	0.460639	points		31	2.51999	points		31	2.5057	points		31	0.435657	points
25	0.463682	points		25	2.47266	points		25	2.87387	points		25	0.681806	points
31	0.469571	points		31	2.4464	points		31	2.11503	points		31	0.656065	points
33	0.469304	points		33	2.44729	points		33	2.93203	points		33	0.434817	points
32	0.461832	points		32	2.49856	points		32	2.15479	points		32	0.544352	points
31	0.467036	points		31	2.46538	points		31	2.04381	points		31	0.908954	points
22	0.468765	points		22	2.42348	points		22	2.51678	points		22	0.870412	points
35	0.47483	points		35	2.39211	points		35	2.09533	points		35	0.463808	points
32	0.463994	points		32	2.46817	points		32	2.70841	points		32	0.883249	points
23	0.455402	points		23	2.52509	points		23	2.66763	points		23	0.769669	points
32	0.45804	points		32	2.51924	points		32	2.48129	points		32	0.618207	points
33	0.46937	points		33	2.43025	points		33	1.97724	points		33	0.808872	points
33	0.450311	points		33	2.59908	points		33	2.57908	points		33	0.628876	points
29	0.467856	points		29	2.45691	points		29	2.16349	points		29	0.670236	points
25	0.463575	points		25	2.49059	points		25	2.09608	points		25	0.775649	points
23	0.470683	points		23	2.42119	points		23	2.53947	points		23	0.556002	points
34	0.460589	points		34	2.49285	points		34	2.08937	points		34	0.699046	points
28	0.463365	points		28	2.49238	points		28	1.99206	points		28	0.560686	points
35	0.464638	points		35	2.46055	points		35	2.52062	points		35	0.877561	points
26	0.459057	points		26	2.51567	points		26	2.2921	points		26	0.580144	points
27	0.469945	points		27	2.44979	points		27	2.18094	points		27	0.75761	points
36	0.468482	points		36	2.4441	points		36	2.13637	points		36	0.548066	points
28	0.459975	points		28	2.52499	points		28	2.42906	points		28	0.394607	points
33	0.467215	points		33	2.45985	points		33	2.08964	points		33	0.936264	points
25	0.478863	points		25	2.39042	points		25	2.24685	points		25	1.18666	points
27	0.454869	points		27	2.56112	points		27	2.58813	points		27	0.395083	points
33	0.462229	points		33	2.49185	points		33	2.46381	points		33	0.660222	points
27	0.471203	points		27	2.4151	points		27	2.22504	points		27	0.568987	points
31	0.465659	points		31	2.46639	points		31	2.77303	points		31	0.462627	points
27	0.471341	points		27	2.43283	points		27	2.11783	points		27	0.635153	points
32	0.462147	points		32	2.49608	points		32	2.32167	points		32	0.638389	points
29	0.459975	points		29	2.48989	points		29	2.12595	points		29	0.467911	points
26	0.462904	points		26	2.4668	points		26	2.56371	points		26	0.668129	points
33	0.4609	points		33	2.48979	points		33	2.31422	points		33	0.720136	points
31	0.466624	points		31	2.4451	points		31	2.29955	points		31	0.873386	points
25	0.472962	points		25	2.42552	points		25	2.08245	points		25	0.639543	points
30	0.462905	points		30	2.48903	points		30	2.15147	points		30	0.585169	points
22	0.464522	points		22	2.46374	points		22	2.49528	points		22	0.589205	points
27	0.456419	points		27	2.53507	points		27	2.48941	points		27	0.776897	points
23	0.466843	points		23	2.45176	points		23	2.13904	points		23	0.876559	points
27	0.465348	points		27	2.48043	points		27	1.99083	points		27	0.614722	points
26	0.465	points		26	2.47795	points		26	2.4493	points		26	0.682152	points
24	0.468342	points		24	2.44354	points		24	2.15256	points		24	0.7997	points
26	0.461908	points		26	2.48642	points		26	2.15848	points		26	0.918899	points
34	0.47944	points		34	2.36469	points		34	2.45677	points		34	0.568093	points
28	0.459789	points		28	2.50775	points		28	2.30793	points		28	0.445675	points
27	0.458822	points		27	2.49363	points		27	3.18458	points		27	0.690483	points
34	0.466738	points		34	2.46672	points		34	1.81854	points		34	0.544372	points
28	0.475684	points		28	2.39515	points		28	2.30766	points		28	0.92933	points
32	0.463536	points		32	2.49007	points		32	2.7657	points		32	0.653186	points
29	0.477435	points		29	2.38995	points		29	2.13674	points		29	0.604224	points
24	0.473768	points		24	2.40604	points		24	2.10158	points		24	0.596164	points
34	0.472813	points		34	2.4156	points		34	2.1402	points		34	0.547255	points
31	0.4657	points		31	2.46447	points		31	2.12998	points		31	0.880025	points
26	0.466622	points		26	2.46191	points		26	2.00685	points		26	0.733364	points
31	0.466871	points		31	2.43922	points		31	2.32601	points		31	0.843092	points
29	0.455654	points		29	2.55442	points		29	2.58374	points		29	0.733826	points
23	0.46971	points		23	2.42685	points		23	1.98424	points		23	0.740732	points
28	0.469808	points		28	2.41761	points		28	2.2117	points		28	0.707625	points
23	0.469512	points		23	2.44952	points		23	2.64806	points		23	0.554359	points
33	0.456001	points		33	2.56918	points		33	2.48666	points		33	0.54766	points
24	0.458632	points		24	2.51837	points		24	2.51463	points		24	0.790428	points
27	0.473984	points		27	2.41211	points		27	2.67678	points		27	0.712875	points
32	0.464415	points		32	2.4617	points		32	2.0921	points		32	0.710205	points
27	0.466969	points		27	2.43829	points		27	2.25653	points		27	0.773429	points
26	0.463893	points		26	2.48171	points		26	2.3898	points		26	1.01245	points
28	0.455775	points		28	2.53043	points		28	2.9829	points		28	0.489269	points
25	0.481297	points		25	2.37181	points		25	2.04406	points		25	0.435046	points
25	0.467087	points		25	2.4387	points		25	2.43498	points		25	0.987485	points
32	0.464766	points		32	2.46795	points		32	2.80452	points		32	1.0466	points
26	0.464503	points		26	2.47231	points		26	2.42955	points		26	0.646682	points
23	0.46173	points		23	2.48196	points		23	2.50717	points		23	0.618835	points
26	0.467542	points		26	2.45855	points		26	2.62962	points		26	0.668821	points
28	0.467901	points		28	2.45691	points		28	2.02508	points		28	0.523961	points
30	0.463994	points		30	2.48329	points		30	1.85149	points		30	0.920319	points
31	0.465672	points		31	2.47187	points		31	1.94615	points		31	0.930006	points
31	0.456596	points		31	2.51635	points		31	2.504	points		31	0.854706	points
31	0.472311	points		31	2.4235	points		31	2.16453	points		31	0.716097	points
35	0.473349	points		35	2.43087	points		35	2.21089	points		35	0.926537	points
31	0.465989	points		31	2.47153	points		31	2.20386	points		31	0.487922	points
29	0.454993	points		29	2.53192	points		29	2.56848	points		29	0.55621	points
22	0.466386	points		22	2.46859	points		22	1.79612	points		22	0.391132	points
29	0.464128	points		29	2.47675	points		29	1.80765	points		29	0.492531	points
31	0.468115	points		31	2.44667	points		31	2.16447	points		31	0.741923	points
34	0.465006	points		34	2.47266	points		34	2.33322	points		34	1.20977	points
23	0.469909	points		23	2.45308	points		23	2.168	points		23	0.392359	points
26	0.463114	points		26	2.4985	points		26	2.57098	points		26	0.713795	points
23	0.457946	points		23	2.52011	points		23	2.09636	points		23	0.927408	points
30	0.470814	points		30	2.43974	points		30	2.26702	points		30	0.929636	points
23	0.465378	points		23	2.46003	points		23	2.15929	points		23	0.824346	points
29	0.468612	points		29	2.45452	points		29	2.52646	points		29	0.580872	points
28	0.463904	points		28	2.46757	points		28	1.98162	points		28	0.791117	points
28	0.458375	points		28	2.52673	points		28	2.40769	points		28	0.959724	points
34	0.479839	points		34	2.36724	points		34	2.14487	points		34	0.55963	points
35	0.478942	points		35	2.37045	points		35	2.1258	points		35	0.765363	points
27	0.471967	points		27	2.43451	points		27	2.48827	points		27	0.568065	points
32	0.464033	points		32	2.47727	points		32	2.34064	points		32	0.408239	points
[truncated: 2,227 more rows]

## Sheet: Figure_3b
Figure 3b
[truncated: 4,107 more rows]

## Sheet: Figure_3c
Figure 3c
[truncated: 4,107 more rows]

## Sheet: Figure_4a
Figure 4a
[truncated: 93 more rows]

[truncated: 42 more sheets: Figure_4b, Figure_4c, Figure_5b, Figure_5c, Figure_5d, Figure_5e, Figure_5f, Figure_6a, Figure_6b, Figure_6c, Supp_Fig_1a, Supp_Fig_1b, Supp_Fig_2a, Supp_Fig_2b, Supp_Fig_2c, Supp_Fig_3a, Supp_Fig_3b, Supp_Fig_3c, Supp_Fig_4a, Supp_Fig_4b …]
